# Supplementary material for: Comparative Reverse Vaccinology of Piscirickettsia salmonis, Aeromonas salmonicida, Yersinia ruckeri, Vibrio anguillarum and Moritella viscosa, Frequent Pathogens of Atlantic Salmon and Lumpfish Aquaculture
Source: Vaccines (Basel). 2022 Mar 18;10(3):473. doi: 10.3390/vaccines10030473 (PMC8954842; doi:10.3390/vaccines10030473)
Supplement: Supplementary file 1 [file vaccines-10-00473-s001.zip]

Archive with 10 entries (9 files):
- Supplementary file S1_MHC II Alpha Chain _ Structure Assessment.pdf
- Supplementary file S2_MHC II Beta Chain _ Structure Assessment.pdf
- Supplementary File S3_salmon_MHCII_refined.pdb _ Structure Assessment (1).pdf
- Supplementary file S4_ramachandran_report_MHCII.pdf
- Supplementary file S5_ Strains having the common antigens/
- Supplementary file S5_ Strains having the common antigens/A.salmonicida stains.xlsx
- Supplementary file S5_ Strains having the common antigens/P.salmonis stains.xlsx
- Supplementary file S5_ Strains having the common antigens/Vibrio angullarium strains.xlsx
- Supplementary file S5_ Strains having the common antigens/Y. ruckeri strains.xlsx
- Supplementary tables1-5.pdf
