# Supplementary material for: Comparative Reverse Vaccinology of Piscirickettsia salmonis, Aeromonas salmonicida, Yersinia ruckeri, Vibrio anguillarum and Moritella viscosa, Frequent Pathogens of Atlantic Salmon and Lumpfish Aquaculture
Source: Vaccines (Basel). 2022 Mar 18;10(3):473. doi: 10.3390/vaccines10030473 (PMC8954842; doi:10.3390/vaccines10030473)
Supplement: Supplementary file 1 [file vaccines-10-00473-s001.zip › Supplementary file S5_ Strains having the common antigens/A.salmonicida stains.xlsx]

## Sheet: A.sal FlgG
Source	CDS Region in Nucleotide	Protein	Name	Organism	Strain	Assembly
RefSeq	NC_009348.1	WP_005320202.1	flagellar basal-body rod protein FlgG	Aeromonas salmonicida subsp. salmonicida A449	A449	GCF_000196395.1
RefSeq	NZ_AGVO01000081.1	WP_005320202.1	flagellar basal-body rod protein FlgG	Aeromonas salmonicida subsp. salmonicida 01-B526	01-B526	GCF_000234845.1
RefSeq	NZ_BAWQ01000004.1	WP_005320202.1	flagellar basal-body rod protein FlgG	Aeromonas salmonicida subsp. masoucida NBRC 13784	NBRC 13784	GCF_000647955.1
RefSeq	NZ_CAACYG010000002.1	WP_005320202.1	flagellar basal-body rod protein FlgG	Aeromonas salmonicida	3012STDY7122732	GCF_900683655.1
RefSeq	NZ_CDDW01000108.1	WP_005320202.1	flagellar basal-body rod protein FlgG	Aeromonas salmonicida subsp. salmonicida	CIP 103209	GCF_000820065.1
RefSeq	NZ_CP017143.1	WP_005320202.1	flagellar basal-body rod protein FlgG	Aeromonas salmonicida subsp. masoucida	RFAS1	GCF_002313065.1
RefSeq	NZ_CP021654.1	WP_005320202.1	flagellar basal-body rod protein FlgG	Aeromonas salmonicida	O23A	GCF_002180335.1
RefSeq	NZ_CP022175.1	WP_005320202.1	flagellar basal-body rod protein FlgG	Aeromonas salmonicida	S121	GCF_002214245.1
RefSeq	NZ_CP022181.1	WP_005320202.1	flagellar basal-body rod protein FlgG	Aeromonas salmonicida	S44	GCF_002214305.1
RefSeq	NZ_CP022186.1	WP_005320202.1	flagellar basal-body rod protein FlgG	Aeromonas salmonicida	S68	GCF_002214265.1
RefSeq	NZ_CP022550.1	WP_005320202.1	flagellar basal-body rod protein FlgG	Aeromonas salmonicida	A527	GCF_002764135.1
RefSeq	NZ_CP038102.1	WP_005320202.1	flagellar basal-body rod protein FlgG	Aeromonas salmonicida subsp. salmonicida	SHY16-3432	GCF_008370735.1
RefSeq	NZ_CP048223.1	WP_005320202.1	flagellar basal-body rod protein FlgG	Aeromonas salmonicida subsp. salmonicida	J223	GCF_001643275.2
RefSeq	NZ_CP049830.1	WP_005320202.1	flagellar basal-body rod protein FlgG	Aeromonas salmonicida subsp. masoucida	RZ6S-1	GCF_019443805.1
RefSeq	NZ_CP060030.1	WP_005320202.1	flagellar basal-body rod protein FlgG	Aeromonas salmonicida subsp. masoucida	BR19001YR	GCF_014872735.1
RefSeq	NZ_CP080041.1	WP_005320202.1	flagellar basal-body rod protein FlgG	Aeromonas salmonicida	Colony418	GCF_019394755.1
RefSeq	NZ_CP080043.1	WP_005320202.1	flagellar basal-body rod protein FlgG	Aeromonas salmonicida	Colony314	GCF_019394925.1
RefSeq	NZ_CP085533.1	WP_005320202.1	flagellar basal-body rod protein FlgG	Aeromonas salmonicida subsp. salmonicida	890054	GCF_020683025.1
RefSeq	NZ_JADKRF010000006.1	WP_005320202.1	flagellar basal-body rod protein FlgG	Aeromonas salmonicida subsp. salmonicida	BBCC2887	GCF_016918885.1
RefSeq	NZ_JAFBAV010000061.1	WP_005320202.1	flagellar basal-body rod protein FlgG	Aeromonas salmonicida subsp. salmonicida	2004-072	GCF_016811055.1
RefSeq	NZ_JRYV01000094.1	WP_005320202.1	flagellar basal-body rod protein FlgG	Aeromonas salmonicida subsp. salmonicida	2009-144K3	GCF_000786795.1
RefSeq	NZ_JRYW01000007.1	WP_005320202.1	flagellar basal-body rod protein FlgG	Aeromonas salmonicida subsp. salmonicida	2004-05MF26	GCF_000786805.1
RefSeq	NZ_JXTA01000008.1	WP_005320202.1	flagellar basal-body rod protein FlgG	Aeromonas salmonicida subsp. salmonicida	JF3224	GCF_000931985.2
RefSeq	NZ_JYFF01000011.1	WP_005320202.1	flagellar basal-body rod protein FlgG	Aeromonas salmonicida subsp. salmonicida	RS534	GCF_001499805.2
RefSeq	NZ_JYFG01000015.1	WP_005320202.1	flagellar basal-body rod protein FlgG	Aeromonas salmonicida subsp. salmonicida	JF3791	GCF_001597895.1
RefSeq	NZ_JZTF01000012.1	WP_005320202.1	flagellar basal-body rod protein FlgG	Aeromonas salmonicida	Y47	GCF_001481535.2
RefSeq	NZ_LAIT01000005.1	WP_005320202.1	flagellar basal-body rod protein FlgG	Aeromonas salmonicida subsp. salmonicida	M16474-11	GCF_005476635.1
RefSeq	NZ_LMTK01000113.1	WP_005320202.1	flagellar basal-body rod protein FlgG	Aeromonas salmonicida subsp. salmonicida	09-0167	GCF_001902165.1
RefSeq	NZ_LMTT01000024.1	WP_005320202.1	flagellar basal-body rod protein FlgG	Aeromonas salmonicida subsp. salmonicida	M22710-11	GCF_002811185.1
RefSeq	NZ_LNGB01000026.1	WP_005320202.1	flagellar basal-body rod protein FlgG	Aeromonas salmonicida subsp. salmonicida	m11743-09	GCF_004151085.1
RefSeq	NZ_LSGW01000059.1	WP_005320202.1	flagellar basal-body rod protein FlgG	Aeromonas salmonicida subsp. salmonicida	ATCC 33658	GCF_001643305.1
RefSeq	NZ_LSGX01000070.1	WP_005320202.1	flagellar basal-body rod protein FlgG	Aeromonas salmonicida subsp. salmonicida	J227	GCF_001643355.1
RefSeq	NZ_LSGY01000095.1	WP_005320202.1	flagellar basal-body rod protein FlgG	Aeromonas salmonicida subsp. salmonicida	J231	GCF_001643285.1
RefSeq	NZ_LUHO01000168.1	WP_005320202.1	flagellar basal-body rod protein FlgG	Aeromonas salmonicida	BG	GCF_002093695.1
RefSeq	NZ_LUHP01000139.1	WP_005320202.1	flagellar basal-body rod protein FlgG	Aeromonas salmonicida	YK	GCF_002093675.1
RefSeq	NZ_MIIM01000064.1	WP_005320202.1	flagellar basal-body rod protein FlgG	Aeromonas salmonicida subsp. salmonicida	01-B522	GCF_001901975.1
RefSeq	NZ_MIIN01000022.1	WP_005320202.1	flagellar basal-body rod protein FlgG	Aeromonas salmonicida subsp. salmonicida	170-68	GCF_001901965.1
RefSeq	NZ_MIIQ01000047.1	WP_005320202.1	flagellar basal-body rod protein FlgG	Aeromonas salmonicida subsp. salmonicida	2009-157 K5	GCF_001902045.1
RefSeq	NZ_MIIR01000051.1	WP_005320202.1	flagellar basal-body rod protein FlgG	Aeromonas salmonicida subsp. salmonicida	2010-47 K18	GCF_001902055.1
RefSeq	NZ_MIIS01000024.1	WP_005320202.1	flagellar basal-body rod protein FlgG	Aeromonas salmonicida subsp. salmonicida	JF2506	GCF_001902065.1
RefSeq	NZ_MIIT01000003.1	WP_005320202.1	flagellar basal-body rod protein FlgG	Aeromonas salmonicida subsp. salmonicida	JF2507	GCF_001902105.1
RefSeq	NZ_NKWJ01000002.1	WP_005320202.1	flagellar basal-body rod protein FlgG	Aeromonas salmonicida	CIP 104757	GCF_006246305.1
RefSeq	NZ_NKWK01000053.1	WP_005320202.1	flagellar basal-body rod protein FlgG	Aeromonas salmonicida	CIP 104001	GCF_006246315.1
RefSeq	NZ_NKWL01000028.1	WP_005320202.1	flagellar basal-body rod protein FlgG	Aeromonas salmonicida	CIP 103210	GCF_006246135.1
RefSeq	NZ_NVQH01000014.1	WP_005320202.1	flagellar basal-body rod protein FlgG	Aeromonas salmonicida	ECFood+05	GCF_002317045.1
RefSeq	NZ_NXBT01000002.1	WP_005320202.1	flagellar basal-body rod protein FlgG	Aeromonas salmonicida	Z5-5	GCF_003265515.1
RefSeq	NZ_PSZI01000004.1	WP_005320202.1	flagellar basal-body rod protein FlgG	Aeromonas salmonicida	AJ83	GCF_003947355.1
RefSeq	NZ_PSZJ01000008.1	WP_005320202.1	flagellar basal-body rod protein FlgG	Aeromonas salmonicida	A308	GCF_003947375.1
RefSeq	NZ_PSZK01000004.1	WP_005320202.1	flagellar basal-body rod protein FlgG	Aeromonas salmonicida	947C	GCF_003947395.1
RefSeq	NZ_UAPT01000001.1	WP_005320202.1	flagellar basal-body rod protein FlgG	Aeromonas salmonicida	NCTC12959	GCF_900445115.1
RefSeq	NZ_UFSF01000001.1	WP_005320202.1	flagellar basal-body rod protein FlgG	Aeromonas salmonicida	NCTC10402	GCF_900445125.1
INSDC	MIIO01000044.1	OKA79291.1	flagellar basal-body rod protein FlgG	Aeromonas salmonicida subsp. salmonicida	JF2267	GCA_001901985.1
INSDC	MIIP01000094.1	OKA86163.1	flagellar basal-body rod protein FlgG	Aeromonas salmonicida subsp. salmonicida	m23067-09	GCA_001902025.1
INSDC	LAIS01000304.1	OSM52328.1	flagellar basal body rod protein FlgG	Aeromonas salmonicida subsp. salmonicida	M15879-11	GCA_002110585.1

## Sheet: A.sal FLgD
Source	CDS Region in Nucleotide	Protein	Name	Organism	Strain	Assembly
RefSeq	NC_009348.1	WP_005320209.1	flagellar hook assembly protein FlgD	Aeromonas salmonicida subsp. salmonicida A449	A449	GCF_000196395.1
RefSeq	NZ_AGVO01000081.1	WP_005320209.1	flagellar hook assembly protein FlgD	Aeromonas salmonicida subsp. salmonicida 01-B526	01-B526	GCF_000234845.1
RefSeq	NZ_BAWQ01000004.1	WP_005320209.1	flagellar hook assembly protein FlgD	Aeromonas salmonicida subsp. masoucida NBRC 13784	NBRC 13784	GCF_000647955.1
RefSeq	NZ_CAACYG010000002.1	WP_005320209.1	flagellar hook assembly protein FlgD	Aeromonas salmonicida	3012STDY7122732	GCF_900683655.1
RefSeq	NZ_CDDW01000108.1	WP_005320209.1	flagellar hook assembly protein FlgD	Aeromonas salmonicida subsp. salmonicida	CIP 103209	GCF_000820065.1
RefSeq	NZ_CP017143.1	WP_005320209.1	flagellar hook assembly protein FlgD	Aeromonas salmonicida subsp. masoucida	RFAS1	GCF_002313065.1
RefSeq	NZ_CP022175.1	WP_005320209.1	flagellar hook assembly protein FlgD	Aeromonas salmonicida	S121	GCF_002214245.1
RefSeq	NZ_CP022181.1	WP_005320209.1	flagellar hook assembly protein FlgD	Aeromonas salmonicida	S44	GCF_002214305.1
RefSeq	NZ_CP022186.1	WP_005320209.1	flagellar hook assembly protein FlgD	Aeromonas salmonicida	S68	GCF_002214265.1
RefSeq	NZ_CP038102.1	WP_005320209.1	flagellar hook assembly protein FlgD	Aeromonas salmonicida subsp. salmonicida	SHY16-3432	GCF_008370735.1
RefSeq	NZ_CP048223.1	WP_005320209.1	flagellar hook assembly protein FlgD	Aeromonas salmonicida subsp. salmonicida	J223	GCF_001643275.2
RefSeq	NZ_CP049830.1	WP_005320209.1	flagellar hook assembly protein FlgD	Aeromonas salmonicida subsp. masoucida	RZ6S-1	GCF_019443805.1
RefSeq	NZ_CP060030.1	WP_005320209.1	flagellar hook assembly protein FlgD	Aeromonas salmonicida subsp. masoucida	BR19001YR	GCF_014872735.1
RefSeq	NZ_CP085533.1	WP_005320209.1	flagellar hook assembly protein FlgD	Aeromonas salmonicida subsp. salmonicida	890054	GCF_020683025.1
RefSeq	NZ_JADKRF010000006.1	WP_005320209.1	flagellar hook assembly protein FlgD	Aeromonas salmonicida subsp. salmonicida	BBCC2887	GCF_016918885.1
RefSeq	NZ_JAFBAV010000061.1	WP_005320209.1	flagellar hook assembly protein FlgD	Aeromonas salmonicida subsp. salmonicida	2004-072	GCF_016811055.1
RefSeq	NZ_JRYV01000094.1	WP_005320209.1	flagellar hook assembly protein FlgD	Aeromonas salmonicida subsp. salmonicida	2009-144K3	GCF_000786795.1
RefSeq	NZ_JRYW01000007.1	WP_005320209.1	flagellar hook assembly protein FlgD	Aeromonas salmonicida subsp. salmonicida	2004-05MF26	GCF_000786805.1
RefSeq	NZ_JXTA01000008.1	WP_005320209.1	flagellar hook assembly protein FlgD	Aeromonas salmonicida subsp. salmonicida	JF3224	GCF_000931985.2
RefSeq	NZ_JYFF01000011.1	WP_005320209.1	flagellar hook assembly protein FlgD	Aeromonas salmonicida subsp. salmonicida	RS534	GCF_001499805.2
RefSeq	NZ_JYFG01000015.1	WP_005320209.1	flagellar hook assembly protein FlgD	Aeromonas salmonicida subsp. salmonicida	JF3791	GCF_001597895.1
RefSeq	NZ_LAIT01000005.1	WP_005320209.1	flagellar hook assembly protein FlgD	Aeromonas salmonicida subsp. salmonicida	M16474-11	GCF_005476635.1
RefSeq	NZ_LMTK01000113.1	WP_005320209.1	flagellar hook assembly protein FlgD	Aeromonas salmonicida subsp. salmonicida	09-0167	GCF_001902165.1
RefSeq	NZ_LMTT01000024.1	WP_005320209.1	flagellar hook assembly protein FlgD	Aeromonas salmonicida subsp. salmonicida	M22710-11	GCF_002811185.1
RefSeq	NZ_LNGB01000026.1	WP_005320209.1	flagellar hook assembly protein FlgD	Aeromonas salmonicida subsp. salmonicida	m11743-09	GCF_004151085.1
RefSeq	NZ_LSGW01000059.1	WP_005320209.1	flagellar hook assembly protein FlgD	Aeromonas salmonicida subsp. salmonicida	ATCC 33658	GCF_001643305.1
RefSeq	NZ_LSGX01000070.1	WP_005320209.1	flagellar hook assembly protein FlgD	Aeromonas salmonicida subsp. salmonicida	J227	GCF_001643355.1
RefSeq	NZ_LSGY01000095.1	WP_005320209.1	flagellar hook assembly protein FlgD	Aeromonas salmonicida subsp. salmonicida	J231	GCF_001643285.1
RefSeq	NZ_LUHO01000168.1	WP_005320209.1	flagellar hook assembly protein FlgD	Aeromonas salmonicida	BG	GCF_002093695.1
RefSeq	NZ_LUHP01000139.1	WP_005320209.1	flagellar hook assembly protein FlgD	Aeromonas salmonicida	YK	GCF_002093675.1
RefSeq	NZ_MIIM01000064.1	WP_005320209.1	flagellar hook assembly protein FlgD	Aeromonas salmonicida subsp. salmonicida	01-B522	GCF_001901975.1
RefSeq	NZ_MIIN01000022.1	WP_005320209.1	flagellar hook assembly protein FlgD	Aeromonas salmonicida subsp. salmonicida	170-68	GCF_001901965.1
RefSeq	NZ_MIIQ01000047.1	WP_005320209.1	flagellar hook assembly protein FlgD	Aeromonas salmonicida subsp. salmonicida	2009-157 K5	GCF_001902045.1
RefSeq	NZ_MIIR01000051.1	WP_005320209.1	flagellar hook assembly protein FlgD	Aeromonas salmonicida subsp. salmonicida	2010-47 K18	GCF_001902055.1
RefSeq	NZ_MIIT01000003.1	WP_005320209.1	flagellar hook assembly protein FlgD	Aeromonas salmonicida subsp. salmonicida	JF2507	GCF_001902105.1
RefSeq	NZ_MIIU01000003.1	WP_005320209.1	flagellar hook assembly protein FlgD	Aeromonas salmonicida subsp. salmonicida	JF3517	GCF_001902125.1
RefSeq	NZ_NKWJ01000002.1	WP_005320209.1	flagellar hook assembly protein FlgD	Aeromonas salmonicida	CIP 104757	GCF_006246305.1
RefSeq	NZ_NKWK01000053.1	WP_005320209.1	flagellar hook assembly protein FlgD	Aeromonas salmonicida	CIP 104001	GCF_006246315.1
RefSeq	NZ_NKWL01000028.1	WP_005320209.1	flagellar hook assembly protein FlgD	Aeromonas salmonicida	CIP 103210	GCF_006246135.1
RefSeq	NZ_NVQH01000014.1	WP_005320209.1	flagellar hook assembly protein FlgD	Aeromonas salmonicida	ECFood+05	GCF_002317045.1
RefSeq	NZ_UAPT01000001.1	WP_005320209.1	flagellar hook assembly protein FlgD	Aeromonas salmonicida	NCTC12959	GCF_900445115.1
RefSeq	NZ_UFSF01000001.1	WP_005320209.1	flagellar hook assembly protein FlgD	Aeromonas salmonicida	NCTC10402	GCF_900445125.1
INSDC	MIIO01000044.1	OKA79294.1	flagellar biosynthesis protein FlgD	Aeromonas salmonicida subsp. salmonicida	JF2267	GCA_001901985.1
INSDC	MIIP01000094.1	OKA86160.1	flagellar biosynthesis protein FlgD	Aeromonas salmonicida subsp. salmonicida	m23067-09	GCA_001902025.1
INSDC	LAIS01000304.1	OSM52331.1	flagellar basal body rod modification protein FlgD	Aeromonas salmonicida subsp. salmonicida	M15879-11	GCA_002110585.1

## Sheet: A. sal LPTD
Source	CDS Region in Nucleotide	Protein	Name	Organism	Strain	Assembly
RefSeq	NC_009348.1	WP_005311708.1	LPS assembly protein LptD	Aeromonas salmonicida subsp. salmonicida A449	A449	GCF_000196395.1
RefSeq	NZ_AGVO01000016.1	WP_005311708.1	LPS assembly protein LptD	Aeromonas salmonicida subsp. salmonicida 01-B526	01-B526	GCF_000234845.1
RefSeq	NZ_BAWQ01000003.1	WP_005311708.1	LPS assembly protein LptD	Aeromonas salmonicida subsp. masoucida NBRC 13784	NBRC 13784	GCF_000647955.1
RefSeq	NZ_CDDW01000100.1	WP_005311708.1	LPS assembly protein LptD	Aeromonas salmonicida subsp. salmonicida	CIP 103209	GCF_000820065.1
RefSeq	NZ_CP017143.1	WP_005311708.1	LPS assembly protein LptD	Aeromonas salmonicida subsp. masoucida	RFAS1	GCF_002313065.1
RefSeq	NZ_CP022175.1	WP_005311708.1	LPS assembly protein LptD	Aeromonas salmonicida	S121	GCF_002214245.1
RefSeq	NZ_CP022181.1	WP_005311708.1	LPS assembly protein LptD	Aeromonas salmonicida	S44	GCF_002214305.1
RefSeq	NZ_CP022186.1	WP_005311708.1	LPS assembly protein LptD	Aeromonas salmonicida	S68	GCF_002214265.1
RefSeq	NZ_CP038102.1	WP_005311708.1	LPS assembly protein LptD	Aeromonas salmonicida subsp. salmonicida	SHY16-3432	GCF_008370735.1
RefSeq	NZ_CP048223.1	WP_005311708.1	LPS assembly protein LptD	Aeromonas salmonicida subsp. salmonicida	J223	GCF_001643275.2
RefSeq	NZ_CP049830.1	WP_005311708.1	LPS assembly protein LptD	Aeromonas salmonicida subsp. masoucida	RZ6S-1	GCF_019443805.1
RefSeq	NZ_CP060030.1	WP_005311708.1	LPS assembly protein LptD	Aeromonas salmonicida subsp. masoucida	BR19001YR	GCF_014872735.1
RefSeq	NZ_CP085533.1	WP_005311708.1	LPS assembly protein LptD	Aeromonas salmonicida subsp. salmonicida	890054	GCF_020683025.1
RefSeq	NZ_JADKRF010000001.1	WP_005311708.1	LPS assembly protein LptD	Aeromonas salmonicida subsp. salmonicida	BBCC2887	GCF_016918885.1
RefSeq	NZ_JAFBAV010000041.1	WP_005311708.1	LPS assembly protein LptD	Aeromonas salmonicida subsp. salmonicida	2004-072	GCF_016811055.1
RefSeq	NZ_JRYV01000023.1	WP_005311708.1	LPS assembly protein LptD	Aeromonas salmonicida subsp. salmonicida	2009-144K3	GCF_000786795.1
RefSeq	NZ_JRYW01000001.1	WP_005311708.1	LPS assembly protein LptD	Aeromonas salmonicida subsp. salmonicida	2004-05MF26	GCF_000786805.1
RefSeq	NZ_JXTA01000001.1	WP_005311708.1	LPS assembly protein LptD	Aeromonas salmonicida subsp. salmonicida	JF3224	GCF_000931985.2
RefSeq	NZ_JYFF01000001.1	WP_005311708.1	LPS assembly protein LptD	Aeromonas salmonicida subsp. salmonicida	RS534	GCF_001499805.2
RefSeq	NZ_JYFG01000001.1	WP_005311708.1	LPS assembly protein LptD	Aeromonas salmonicida subsp. salmonicida	JF3791	GCF_001597895.1
RefSeq	NZ_LAIT01000001.1	WP_005311708.1	LPS assembly protein LptD	Aeromonas salmonicida subsp. salmonicida	M16474-11	GCF_005476635.1
RefSeq	NZ_LMTK01000039.1	WP_005311708.1	LPS assembly protein LptD	Aeromonas salmonicida subsp. salmonicida	09-0167	GCF_001902165.1
RefSeq	NZ_LMTT01000001.1	WP_005311708.1	LPS assembly protein LptD	Aeromonas salmonicida subsp. salmonicida	M22710-11	GCF_002811185.1
RefSeq	NZ_LNGB01000001.1	WP_005311708.1	LPS assembly protein LptD	Aeromonas salmonicida subsp. salmonicida	m11743-09	GCF_004151085.1
RefSeq	NZ_LSGW01000044.1	WP_005311708.1	LPS assembly protein LptD	Aeromonas salmonicida subsp. salmonicida	ATCC 33658	GCF_001643305.1
RefSeq	NZ_LSGX01000016.1	WP_005311708.1	LPS assembly protein LptD	Aeromonas salmonicida subsp. salmonicida	J227	GCF_001643355.1
RefSeq	NZ_LSGY01000056.1	WP_005311708.1	LPS assembly protein LptD	Aeromonas salmonicida subsp. salmonicida	J231	GCF_001643285.1
RefSeq	NZ_LUHO01000001.1	WP_005311708.1	LPS assembly protein LptD	Aeromonas salmonicida	BG	GCF_002093695.1
RefSeq	NZ_LUHP01000112.1	WP_005311708.1	LPS assembly protein LptD	Aeromonas salmonicida	YK	GCF_002093675.1
RefSeq	NZ_MIIM01000038.1	WP_005311708.1	LPS assembly protein LptD	Aeromonas salmonicida subsp. salmonicida	01-B522	GCF_001901975.1
RefSeq	NZ_MIIN01000001.1	WP_005311708.1	LPS assembly protein LptD	Aeromonas salmonicida subsp. salmonicida	170-68	GCF_001901965.1
RefSeq	NZ_MIIQ01000001.1	WP_005311708.1	LPS assembly protein LptD	Aeromonas salmonicida subsp. salmonicida	2009-157 K5	GCF_001902045.1
RefSeq	NZ_MIIR01000001.1	WP_005311708.1	LPS assembly protein LptD	Aeromonas salmonicida subsp. salmonicida	2010-47 K18	GCF_001902055.1
RefSeq	NZ_MIIS01000001.1	WP_005311708.1	LPS assembly protein LptD	Aeromonas salmonicida subsp. salmonicida	JF2506	GCF_001902065.1
RefSeq	NZ_MIIT01000001.1	WP_005311708.1	LPS assembly protein LptD	Aeromonas salmonicida subsp. salmonicida	JF2507	GCF_001902105.1
RefSeq	NZ_MIIU01000001.1	WP_005311708.1	LPS assembly protein LptD	Aeromonas salmonicida subsp. salmonicida	JF3517	GCF_001902125.1
RefSeq	NZ_NKWJ01000046.1	WP_005311708.1	LPS assembly protein LptD	Aeromonas salmonicida	CIP 104757	GCF_006246305.1
RefSeq	NZ_NKWL01000032.1	WP_005311708.1	LPS assembly protein LptD	Aeromonas salmonicida	CIP 103210	GCF_006246135.1
RefSeq	NZ_UAPT01000005.1	WP_005311708.1	LPS assembly protein LptD	Aeromonas salmonicida	NCTC12959	GCF_900445115.1
RefSeq	NZ_UFSF01000001.1	WP_005311708.1	LPS assembly protein LptD	Aeromonas salmonicida	NCTC10402	GCF_900445125.1
INSDC	MIIO01000006.1	OKA83026.1	LPS biosynthesis protein	Aeromonas salmonicida subsp. salmonicida	JF2267	GCA_001901985.1
INSDC	MIIP01000052.1	OKA90261.1	LPS biosynthesis protein	Aeromonas salmonicida subsp. salmonicida	m23067-09	GCA_001902025.1

## Sheet: A.sal BamA
Source	CDS Region in Nucleotide	Protein	Name	Organism	Strain	Assembly
RefSeq	NC_009348.1	WP_011898993.1	outer membrane protein assembly factor BamA	Aeromonas salmonicida subsp. salmonicida A449	A449	GCF_000196395.1
RefSeq	NZ_AGVO01000017.1	WP_011898993.1	outer membrane protein assembly factor BamA	Aeromonas salmonicida subsp. salmonicida 01-B526	01-B526	GCF_000234845.1
RefSeq	NZ_BAWQ01000001.1	WP_011898993.1	outer membrane protein assembly factor BamA	Aeromonas salmonicida subsp. masoucida NBRC 13784	NBRC 13784	GCF_000647955.1
RefSeq	NZ_CDDW01000100.1	WP_011898993.1	outer membrane protein assembly factor BamA	Aeromonas salmonicida subsp. salmonicida	CIP 103209	GCF_000820065.1
RefSeq	NZ_CP017143.1	WP_011898993.1	outer membrane protein assembly factor BamA	Aeromonas salmonicida subsp. masoucida	RFAS1	GCF_002313065.1
RefSeq	NZ_CP022175.1	WP_011898993.1	outer membrane protein assembly factor BamA	Aeromonas salmonicida	S121	GCF_002214245.1
RefSeq	NZ_CP022181.1	WP_011898993.1	outer membrane protein assembly factor BamA	Aeromonas salmonicida	S44	GCF_002214305.1
RefSeq	NZ_CP022186.1	WP_011898993.1	outer membrane protein assembly factor BamA	Aeromonas salmonicida	S68	GCF_002214265.1
RefSeq	NZ_CP038102.1	WP_011898993.1	outer membrane protein assembly factor BamA	Aeromonas salmonicida subsp. salmonicida	SHY16-3432	GCF_008370735.1
RefSeq	NZ_CP048223.1	WP_011898993.1	outer membrane protein assembly factor BamA	Aeromonas salmonicida subsp. salmonicida	J223	GCF_001643275.2
RefSeq	NZ_CP049830.1	WP_011898993.1	outer membrane protein assembly factor BamA	Aeromonas salmonicida subsp. masoucida	RZ6S-1	GCF_019443805.1
RefSeq	NZ_CP060030.1	WP_011898993.1	outer membrane protein assembly factor BamA	Aeromonas salmonicida subsp. masoucida	BR19001YR	GCF_014872735.1
RefSeq	NZ_CP085533.1	WP_011898993.1	outer membrane protein assembly factor BamA	Aeromonas salmonicida subsp. salmonicida	890054	GCF_020683025.1
RefSeq	NZ_JADKRF010000001.1	WP_011898993.1	outer membrane protein assembly factor BamA	Aeromonas salmonicida subsp. salmonicida	BBCC2887	GCF_016918885.1
RefSeq	NZ_JAFBAV010000041.1	WP_011898993.1	outer membrane protein assembly factor BamA	Aeromonas salmonicida subsp. salmonicida	2004-072	GCF_016811055.1
RefSeq	NZ_JRYV01000024.1	WP_011898993.1	outer membrane protein assembly factor BamA	Aeromonas salmonicida subsp. salmonicida	2009-144K3	GCF_000786795.1
RefSeq	NZ_JRYW01000001.1	WP_011898993.1	outer membrane protein assembly factor BamA	Aeromonas salmonicida subsp. salmonicida	2004-05MF26	GCF_000786805.1
RefSeq	NZ_JXTA01000001.1	WP_011898993.1	outer membrane protein assembly factor BamA	Aeromonas salmonicida subsp. salmonicida	JF3224	GCF_000931985.2
RefSeq	NZ_JYFF01000001.1	WP_011898993.1	outer membrane protein assembly factor BamA	Aeromonas salmonicida subsp. salmonicida	RS534	GCF_001499805.2
RefSeq	NZ_JYFG01000001.1	WP_011898993.1	outer membrane protein assembly factor BamA	Aeromonas salmonicida subsp. salmonicida	JF3791	GCF_001597895.1
RefSeq	NZ_LAIT01000001.1	WP_011898993.1	outer membrane protein assembly factor BamA	Aeromonas salmonicida subsp. salmonicida	M16474-11	GCF_005476635.1
RefSeq	NZ_LMTK01000036.1	WP_011898993.1	outer membrane protein assembly factor BamA	Aeromonas salmonicida subsp. salmonicida	09-0167	GCF_001902165.1
RefSeq	NZ_LMTT01000001.1	WP_011898993.1	outer membrane protein assembly factor BamA	Aeromonas salmonicida subsp. salmonicida	M22710-11	GCF_002811185.1
RefSeq	NZ_LNGB01000001.1	WP_011898993.1	outer membrane protein assembly factor BamA	Aeromonas salmonicida subsp. salmonicida	m11743-09	GCF_004151085.1
RefSeq	NZ_LSGW01000044.1	WP_011898993.1	outer membrane protein assembly factor BamA	Aeromonas salmonicida subsp. salmonicida	ATCC 33658	GCF_001643305.1
RefSeq	NZ_LSGX01000102.1	WP_011898993.1	outer membrane protein assembly factor BamA	Aeromonas salmonicida subsp. salmonicida	J227	GCF_001643355.1
RefSeq	NZ_LSGY01000136.1	WP_011898993.1	outer membrane protein assembly factor BamA	Aeromonas salmonicida subsp. salmonicida	J231	GCF_001643285.1
RefSeq	NZ_LUHO01000184.1	WP_011898993.1	outer membrane protein assembly factor BamA	Aeromonas salmonicida	BG	GCF_002093695.1
RefSeq	NZ_LUHP01000155.1	WP_011898993.1	outer membrane protein assembly factor BamA	Aeromonas salmonicida	YK	GCF_002093675.1
RefSeq	NZ_MIIM01000034.1	WP_011898993.1	outer membrane protein assembly factor BamA	Aeromonas salmonicida subsp. salmonicida	01-B522	GCF_001901975.1
RefSeq	NZ_MIIN01000001.1	WP_011898993.1	outer membrane protein assembly factor BamA	Aeromonas salmonicida subsp. salmonicida	170-68	GCF_001901965.1
RefSeq	NZ_MIIQ01000001.1	WP_011898993.1	outer membrane protein assembly factor BamA	Aeromonas salmonicida subsp. salmonicida	2009-157 K5	GCF_001902045.1
RefSeq	NZ_MIIR01000001.1	WP_011898993.1	outer membrane protein assembly factor BamA	Aeromonas salmonicida subsp. salmonicida	2010-47 K18	GCF_001902055.1
RefSeq	NZ_MIIS01000001.1	WP_011898993.1	outer membrane protein assembly factor BamA	Aeromonas salmonicida subsp. salmonicida	JF2506	GCF_001902065.1
RefSeq	NZ_MIIT01000001.1	WP_011898993.1	outer membrane protein assembly factor BamA	Aeromonas salmonicida subsp. salmonicida	JF2507	GCF_001902105.1
RefSeq	NZ_MIIU01000001.1	WP_011898993.1	outer membrane protein assembly factor BamA	Aeromonas salmonicida subsp. salmonicida	JF3517	GCF_001902125.1
RefSeq	NZ_NKWJ01000008.1	WP_011898993.1	outer membrane protein assembly factor BamA	Aeromonas salmonicida	CIP 104757	GCF_006246305.1
RefSeq	NZ_NKWK01000093.1	WP_011898993.1	outer membrane protein assembly factor BamA	Aeromonas salmonicida	CIP 104001	GCF_006246315.1
RefSeq	NZ_NKWL01000024.1	WP_011898993.1	outer membrane protein assembly factor BamA	Aeromonas salmonicida	CIP 103210	GCF_006246135.1
RefSeq	NZ_UAPT01000005.1	WP_011898993.1	outer membrane protein assembly factor BamA	Aeromonas salmonicida	NCTC12959	GCF_900445115.1
RefSeq	NZ_UFSF01000001.1	WP_011898993.1	outer membrane protein assembly factor BamA	Aeromonas salmonicida	NCTC10402	GCF_900445125.1
INSDC	MIIO01000008.1	OKA82734.1	outer membrane protein assembly factor BamA	Aeromonas salmonicida subsp. salmonicida	JF2267	GCA_001901985.1
INSDC	MIIP01000056.1	OKA89534.1	outer membrane protein assembly factor BamA	Aeromonas salmonicida subsp. salmonicida	m23067-09	GCA_001902025.1
INSDC	LAIS01000189.1	OSM53101.1	outer membrane protein assembly protein YaeT	Aeromonas salmonicida subsp. salmonicida	M15879-11	GCA_002110585.1

## Sheet: A.sal TonB
RefSeq	NZ_CP085533.1	WP_005319597.1	TonB-dependent siderophore receptor	Aeromonas salmonicida subsp. salmonicida	890054	GCF_020683025.1
Source	CDS Region in Nucleotide	Protein	Name	Organism	Strain	Assembly
RefSeq	NZ_MIIM01000127.1	WP_005319597.1	TonB-dependent siderophore receptor	Aeromonas salmonicida subsp. salmonicida	01-B522	GCF_001901975.1
RefSeq	NZ_AGVO01000075.1	WP_005319597.1	TonB-dependent siderophore receptor	Aeromonas salmonicida subsp. salmonicida 01-B526	01-B526	GCF_000234845.1
RefSeq	NZ_LMTK01000115.1	WP_005319597.1	TonB-dependent siderophore receptor	Aeromonas salmonicida subsp. salmonicida	09-0167	GCF_001902165.1
RefSeq	NZ_MIIN01000094.1	WP_005319597.1	TonB-dependent siderophore receptor	Aeromonas salmonicida subsp. salmonicida	170-68	GCF_001901965.1
RefSeq	NZ_JRYW01000011.1	WP_005319597.1	TonB-dependent siderophore receptor	Aeromonas salmonicida subsp. salmonicida	2004-05MF26	GCF_000786805.1
RefSeq	NZ_JAFBAV010000084.1	WP_005319597.1	TonB-dependent siderophore receptor	Aeromonas salmonicida subsp. salmonicida	2004-072	GCF_016811055.1
RefSeq	NZ_JRYV01000112.1	WP_005319597.1	TonB-dependent siderophore receptor	Aeromonas salmonicida subsp. salmonicida	2009-144K3	GCF_000786795.1
RefSeq	NZ_MIIQ01000003.1	WP_005319597.1	TonB-dependent siderophore receptor	Aeromonas salmonicida subsp. salmonicida	2009-157 K5	GCF_001902045.1
RefSeq	NZ_MIIR01000003.1	WP_005319597.1	TonB-dependent siderophore receptor	Aeromonas salmonicida subsp. salmonicida	2010-47 K18	GCF_001902055.1
RefSeq	NZ_LSGW01000099.1	WP_005319597.1	TonB-dependent siderophore receptor	Aeromonas salmonicida subsp. salmonicida	ATCC 33658	GCF_001643305.1
RefSeq	NZ_JADKRF010000011.1	WP_005319597.1	TonB-dependent siderophore receptor	Aeromonas salmonicida subsp. salmonicida	BBCC2887	GCF_016918885.1
RefSeq	NZ_CDDW01000008.1	WP_005319597.1	TonB-dependent siderophore receptor	Aeromonas salmonicida subsp. salmonicida	CIP 103209	GCF_000820065.1
RefSeq	NZ_CP048223.1	WP_005319597.1	TonB-dependent siderophore receptor	Aeromonas salmonicida subsp. salmonicida	J223	GCF_001643275.2
RefSeq	NZ_LSGX01000089.1	WP_005319597.1	TonB-dependent siderophore receptor	Aeromonas salmonicida subsp. salmonicida	J227	GCF_001643355.1
RefSeq	NZ_LSGY01000029.1	WP_005319597.1	TonB-dependent siderophore receptor	Aeromonas salmonicida subsp. salmonicida	J231	GCF_001643285.1
INSDC	MIIO01000016.1	OKA81730.1	ligand-gated channel	Aeromonas salmonicida subsp. salmonicida	JF2267	GCA_001901985.1
RefSeq	NZ_MIIS01000107.1	WP_005319597.1	TonB-dependent siderophore receptor	Aeromonas salmonicida subsp. salmonicida	JF2506	GCF_001902065.1
RefSeq	NZ_MIIT01000099.1	WP_005319597.1	TonB-dependent siderophore receptor	Aeromonas salmonicida subsp. salmonicida	JF2507	GCF_001902105.1
RefSeq	NZ_JXTA01000011.1	WP_005319597.1	TonB-dependent siderophore receptor	Aeromonas salmonicida subsp. salmonicida	JF3224	GCF_000931985.2
RefSeq	NZ_MIIU01000122.1	WP_005319597.1	TonB-dependent siderophore receptor	Aeromonas salmonicida subsp. salmonicida	JF3517	GCF_001902125.1
RefSeq	NZ_JYFG01000010.1	WP_005319597.1	TonB-dependent siderophore receptor	Aeromonas salmonicida subsp. salmonicida	JF3791	GCF_001597895.1
RefSeq	NZ_LNGB01000109.1	WP_005319597.1	TonB-dependent siderophore receptor	Aeromonas salmonicida subsp. salmonicida	m11743-09	GCF_004151085.1
INSDC	LAIS01000521.1	OSM50824.1	ligand-gated channel	Aeromonas salmonicida subsp. salmonicida	M15879-11	GCA_002110585.1
RefSeq	NZ_LAIT01000011.1	WP_005319597.1	TonB-dependent siderophore receptor	Aeromonas salmonicida subsp. salmonicida	M16474-11	GCF_005476635.1
RefSeq	NZ_LMTT01000003.1	WP_005319597.1	TonB-dependent siderophore receptor	Aeromonas salmonicida subsp. salmonicida	M22710-11	GCF_002811185.1
INSDC	MIIP01000110.1	OKA85288.1	ligand-gated channel	Aeromonas salmonicida subsp. salmonicida	m23067-09	GCA_001902025.1
RefSeq	NZ_UFSF01000001.1	WP_005319597.1	TonB-dependent siderophore receptor	Aeromonas salmonicida	NCTC10402	GCF_900445125.1
RefSeq	NZ_UAPT01000001.1	WP_005319597.1	TonB-dependent siderophore receptor	Aeromonas salmonicida	NCTC12959	GCF_900445115.1
RefSeq	NZ_CP038102.1	WP_005319597.1	TonB-dependent siderophore receptor	Aeromonas salmonicida subsp. salmonicida	SHY16-3432	GCF_008370735.1
