# Supplementary material for: Comparative Reverse Vaccinology of Piscirickettsia salmonis, Aeromonas salmonicida, Yersinia ruckeri, Vibrio anguillarum and Moritella viscosa, Frequent Pathogens of Atlantic Salmon and Lumpfish Aquaculture
Source: Vaccines (Basel). 2022 Mar 18;10(3):473. doi: 10.3390/vaccines10030473 (PMC8954842; doi:10.3390/vaccines10030473)
Supplement: Supplementary file 1 [file vaccines-10-00473-s001.zip › Supplementary file S5_ Strains having the common antigens/P.salmonis stains.xlsx]

## Sheet: P.sal FlgG
Source	CDS Region in Nucleotide	Protein	Name	Organism	Strain	Assembly
RefSeq	NZ_CP013757.1	WP_016210283.1	flagellar basal-body rod protein FlgG	Piscirickettsia salmonis	AY6492A	GCF_001932595.1
RefSeq	NZ_CP033937.1	WP_016210283.1	flagellar basal-body rod protein FlgG	Piscirickettsia salmonis	EM-90	GCF_003850185.1
RefSeq	NZ_AMFF02000026.1	WP_016210283.1	flagellar basal-body rod protein FlgG	Piscirickettsia salmonis LF-89 = ATCC VR-1361	LF-89	GCF_000297215.2
INSDC	QBEV01000059.1	RNC78234.1	flagellar basal-body rod protein FlgG	Piscirickettsiaceae bacterium NZ-RLO2	NZ-RLO2	GCA_003712175.1
RefSeq	NZ_CP012413.1	WP_016210283.1	flagellar basal-body rod protein FlgG	Piscirickettsia salmonis	PM15972A1	GCF_000756435.2
RefSeq	NZ_CP013762.1	WP_016210283.1	flagellar basal-body rod protein FlgG	Piscirickettsia salmonis	PM21567A	GCF_001932735.1
RefSeq	NZ_CP013768.1	WP_016210283.1	flagellar basal-body rod protein FlgG	Piscirickettsia salmonis	PM23019A	GCF_001932755.1
RefSeq	NZ_CP013773.1	WP_016210283.1	flagellar basal-body rod protein FlgG	Piscirickettsia salmonis	PM37984A	GCF_001932775.1
RefSeq	NZ_CP013778.1	WP_016210283.1	flagellar basal-body rod protein FlgG	Piscirickettsia salmonis	PM51819A	GCF_001932795.1
RefSeq	NZ_CP061189.1	WP_016210283.1	flagellar basal-body rod protein FlgG	Piscirickettsia salmonis	Ps12201A	GCF_014622645.1
RefSeq	NZ_CP050938.1	WP_016210283.1	flagellar basal-body rod protein FlgG	Piscirickettsia salmonis	Ps-2192A	GCF_012272975.1
RefSeq	NZ_CP048066.1	WP_016210283.1	flagellar basal-body rod protein FlgG	Piscirickettsia salmonis	Ps-8079A	GCF_010092585.1
RefSeq	NZ_CP038811.1	WP_016210283.1	flagellar basal-body rod protein FlgG	Piscirickettsia salmonis	Psal-001	GCF_009708235.1
RefSeq	NZ_CP038876.1	WP_016210283.1	flagellar basal-body rod protein FlgG	Piscirickettsia salmonis	Psal-002	GCF_009708255.1
RefSeq	NZ_CP038881.1	WP_016210283.1	flagellar basal-body rod protein FlgG	Piscirickettsia salmonis	Psal-003	GCF_009708275.1
RefSeq	NZ_CP038886.1	WP_016210283.1	flagellar basal-body rod protein FlgG	Piscirickettsia salmonis	Psal-004	GCF_009708315.1
RefSeq	NZ_CP038891.1	WP_016210283.1	flagellar basal-body rod protein FlgG	Piscirickettsia salmonis	Psal-005	GCF_009708295.1
RefSeq	NZ_CP038893.1	WP_016210283.1	flagellar basal-body rod protein FlgG	Piscirickettsia salmonis	Psal-006a	GCF_009708335.1
RefSeq	NZ_CP038908.1	WP_016210283.1	flagellar basal-body rod protein FlgG	Piscirickettsia salmonis	Psal-009	GCF_009708435.1
RefSeq	NZ_CP038913.1	WP_016210283.1	flagellar basal-body rod protein FlgG	Piscirickettsia salmonis	Psal-010a	GCF_009708695.1
RefSeq	NZ_CP038923.1	WP_016210283.1	flagellar basal-body rod protein FlgG	Piscirickettsia salmonis	Psal-011	GCF_009708735.1
RefSeq	NZ_CP038932.1	WP_016210283.1	flagellar basal-body rod protein FlgG	Piscirickettsia salmonis	Psal-025	GCF_009708915.1
RefSeq	NZ_CP038937.1	WP_016210283.1	flagellar basal-body rod protein FlgG	Piscirickettsia salmonis	Psal-026	GCF_009708775.1
RefSeq	NZ_CP038942.1	WP_016210283.1	flagellar basal-body rod protein FlgG	Piscirickettsia salmonis	Psal-027	GCF_009708795.1
RefSeq	NZ_CP038947.1	WP_016210283.1	flagellar basal-body rod protein FlgG	Piscirickettsia salmonis	Psal-028	GCF_009708815.1
RefSeq	NZ_CP038952.1	WP_016210283.1	flagellar basal-body rod protein FlgG	Piscirickettsia salmonis	Psal-040	GCF_009708835.1
RefSeq	NZ_CP038957.1	WP_016210283.1	flagellar basal-body rod protein FlgG	Piscirickettsia salmonis	Psal-041	GCF_009708855.1
RefSeq	NZ_CP038962.1	WP_016210283.1	flagellar basal-body rod protein FlgG	Piscirickettsia salmonis	Psal-051	GCF_009708875.1
RefSeq	NZ_CP038967.1	WP_016210283.1	flagellar basal-body rod protein FlgG	Piscirickettsia salmonis	Psal-068	GCF_009708895.1
RefSeq	NZ_CP038972.1	WP_016210283.1	flagellar basal-body rod protein FlgG	Piscirickettsia salmonis	Psal-069	GCF_009708935.1
RefSeq	NZ_CP039032.1	WP_016210283.1	flagellar basal-body rod protein FlgG	Piscirickettsia salmonis	Psal-070	GCF_009708955.1
RefSeq	NZ_CP039035.1	WP_016210283.1	flagellar basal-body rod protein FlgG	Piscirickettsia salmonis	Psal-071	GCF_009708975.1
RefSeq	NZ_CP039040.1	WP_016210283.1	flagellar basal-body rod protein FlgG	Piscirickettsia salmonis	Psal-072	GCF_009708995.1
RefSeq	NZ_CP039209.1	WP_016210283.1	flagellar basal-body rod protein FlgG	Piscirickettsia salmonis	Psal-103	GCF_009709455.1
RefSeq	NZ_CP039214.1	WP_016210283.1	flagellar basal-body rod protein FlgG	Piscirickettsia salmonis	Psal-104a	GCF_009709475.1
RefSeq	NZ_CP039065.1	WP_016210283.1	flagellar basal-body rod protein FlgG	Piscirickettsia salmonis	Psal-107	GCF_009709075.1
RefSeq	NZ_CP039181.1	WP_016210283.1	flagellar basal-body rod protein FlgG	Piscirickettsia salmonis	Psal-158	GCF_009709315.1
RefSeq	NZ_CP039186.1	WP_016210283.1	flagellar basal-body rod protein FlgG	Piscirickettsia salmonis	Psal-159	GCF_009709335.1
RefSeq	NZ_CP039190.1	WP_016210283.1	flagellar basal-body rod protein FlgG	Piscirickettsia salmonis	Psal-160	GCF_009709355.1
RefSeq	NZ_CP039195.1	WP_016210283.1	flagellar basal-body rod protein FlgG	Piscirickettsia salmonis	Psal-161	GCF_009709375.1
RefSeq	NZ_CP039201.1	WP_016210283.1	flagellar basal-body rod protein FlgG	Piscirickettsia salmonis	Psal-163	GCF_009709395.1
RefSeq	NZ_CP039204.1	WP_016210283.1	flagellar basal-body rod protein FlgG	Piscirickettsia salmonis	Psal-182	GCF_009709415.1
RefSeq	NZ_PDFD01000053.1	WP_016210283.1	flagellar basal-body rod protein FlgG	Piscirickettsia salmonis	S-GIM	GCF_002556625.1
RefSeq	NZ_JRHD01000046.1	WP_016210283.1	flagellar basal-body rod protein FlgG	Piscirickettsia salmonis T-GIM	T-GIM	GCF_000764075.1
	51858-52643 (-)

## Sheet: P.sal FLgD
Source	CDS Region in Nucleotide	Protein	Name	Organism	Strain	Assembly
RefSeq	NZ_AMFF02000026.1	WP_016210271.1	flagellar hook assembly protein FlgD	Piscirickettsia salmonis LF-89 = ATCC VR-1361	LF-89	GCF_000297215.2
RefSeq	NZ_CP012413.1	WP_016210271.1	flagellar hook assembly protein FlgD	Piscirickettsia salmonis	PM15972A1	GCF_000756435.2
RefSeq	NZ_CP013757.1	WP_016210271.1	flagellar hook assembly protein FlgD	Piscirickettsia salmonis	AY6492A	GCF_001932595.1
RefSeq	NZ_CP013762.1	WP_016210271.1	flagellar hook assembly protein FlgD	Piscirickettsia salmonis	PM21567A	GCF_001932735.1
RefSeq	NZ_CP013768.1	WP_016210271.1	flagellar hook assembly protein FlgD	Piscirickettsia salmonis	PM23019A	GCF_001932755.1
RefSeq	NZ_CP013773.1	WP_016210271.1	flagellar hook assembly protein FlgD	Piscirickettsia salmonis	PM37984A	GCF_001932775.1
RefSeq	NZ_CP013778.1	WP_016210271.1	flagellar hook assembly protein FlgD	Piscirickettsia salmonis	PM51819A	GCF_001932795.1
RefSeq	NZ_CP033937.1	WP_016210271.1	flagellar hook assembly protein FlgD	Piscirickettsia salmonis	EM-90	GCF_003850185.1
RefSeq	NZ_CP038811.1	WP_016210271.1	flagellar hook assembly protein FlgD	Piscirickettsia salmonis	Psal-001	GCF_009708235.1
RefSeq	NZ_CP038876.1	WP_016210271.1	flagellar hook assembly protein FlgD	Piscirickettsia salmonis	Psal-002	GCF_009708255.1
RefSeq	NZ_CP038881.1	WP_016210271.1	flagellar hook assembly protein FlgD	Piscirickettsia salmonis	Psal-003	GCF_009708275.1
RefSeq	NZ_CP038886.1	WP_016210271.1	flagellar hook assembly protein FlgD	Piscirickettsia salmonis	Psal-004	GCF_009708315.1
RefSeq	NZ_CP038891.1	WP_016210271.1	flagellar hook assembly protein FlgD	Piscirickettsia salmonis	Psal-005	GCF_009708295.1
RefSeq	NZ_CP038893.1	WP_016210271.1	flagellar hook assembly protein FlgD	Piscirickettsia salmonis	Psal-006a	GCF_009708335.1
RefSeq	NZ_CP038908.1	WP_016210271.1	flagellar hook assembly protein FlgD	Piscirickettsia salmonis	Psal-009	GCF_009708435.1
RefSeq	NZ_CP038913.1	WP_016210271.1	flagellar hook assembly protein FlgD	Piscirickettsia salmonis	Psal-010a	GCF_009708695.1
RefSeq	NZ_CP038923.1	WP_016210271.1	flagellar hook assembly protein FlgD	Piscirickettsia salmonis	Psal-011	GCF_009708735.1
RefSeq	NZ_CP038932.1	WP_016210271.1	flagellar hook assembly protein FlgD	Piscirickettsia salmonis	Psal-025	GCF_009708915.1
RefSeq	NZ_CP038937.1	WP_016210271.1	flagellar hook assembly protein FlgD	Piscirickettsia salmonis	Psal-026	GCF_009708775.1
RefSeq	NZ_CP038942.1	WP_016210271.1	flagellar hook assembly protein FlgD	Piscirickettsia salmonis	Psal-027	GCF_009708795.1
RefSeq	NZ_CP038947.1	WP_016210271.1	flagellar hook assembly protein FlgD	Piscirickettsia salmonis	Psal-028	GCF_009708815.1
RefSeq	NZ_CP038952.1	WP_016210271.1	flagellar hook assembly protein FlgD	Piscirickettsia salmonis	Psal-040	GCF_009708835.1
RefSeq	NZ_CP038957.1	WP_016210271.1	flagellar hook assembly protein FlgD	Piscirickettsia salmonis	Psal-041	GCF_009708855.1
RefSeq	NZ_CP038962.1	WP_016210271.1	flagellar hook assembly protein FlgD	Piscirickettsia salmonis	Psal-051	GCF_009708875.1
RefSeq	NZ_CP038967.1	WP_016210271.1	flagellar hook assembly protein FlgD	Piscirickettsia salmonis	Psal-068	GCF_009708895.1
RefSeq	NZ_CP038972.1	WP_016210271.1	flagellar hook assembly protein FlgD	Piscirickettsia salmonis	Psal-069	GCF_009708935.1
RefSeq	NZ_CP039032.1	WP_016210271.1	flagellar hook assembly protein FlgD	Piscirickettsia salmonis	Psal-070	GCF_009708955.1
RefSeq	NZ_CP039035.1	WP_016210271.1	flagellar hook assembly protein FlgD	Piscirickettsia salmonis	Psal-071	GCF_009708975.1
RefSeq	NZ_CP039040.1	WP_016210271.1	flagellar hook assembly protein FlgD	Piscirickettsia salmonis	Psal-072	GCF_009708995.1
RefSeq	NZ_CP039065.1	WP_016210271.1	flagellar hook assembly protein FlgD	Piscirickettsia salmonis	Psal-107	GCF_009709075.1
RefSeq	NZ_CP039181.1	WP_016210271.1	flagellar hook assembly protein FlgD	Piscirickettsia salmonis	Psal-158	GCF_009709315.1
RefSeq	NZ_CP039186.1	WP_016210271.1	flagellar hook assembly protein FlgD	Piscirickettsia salmonis	Psal-159	GCF_009709335.1
RefSeq	NZ_CP039190.1	WP_016210271.1	flagellar hook assembly protein FlgD	Piscirickettsia salmonis	Psal-160	GCF_009709355.1
RefSeq	NZ_CP039195.1	WP_016210271.1	flagellar hook assembly protein FlgD	Piscirickettsia salmonis	Psal-161	GCF_009709375.1
RefSeq	NZ_CP039201.1	WP_016210271.1	flagellar hook assembly protein FlgD	Piscirickettsia salmonis	Psal-163	GCF_009709395.1
RefSeq	NZ_CP039204.1	WP_016210271.1	flagellar hook assembly protein FlgD	Piscirickettsia salmonis	Psal-182	GCF_009709415.1
RefSeq	NZ_CP039209.1	WP_016210271.1	flagellar hook assembly protein FlgD	Piscirickettsia salmonis	Psal-103	GCF_009709455.1
RefSeq	NZ_CP039214.1	WP_016210271.1	flagellar hook assembly protein FlgD	Piscirickettsia salmonis	Psal-104a	GCF_009709475.1
RefSeq	NZ_CP048066.1	WP_016210271.1	flagellar hook assembly protein FlgD	Piscirickettsia salmonis	Ps-8079A	GCF_010092585.1
RefSeq	NZ_CP050938.1	WP_016210271.1	flagellar hook assembly protein FlgD	Piscirickettsia salmonis	Ps-2192A	GCF_012272975.1
RefSeq	NZ_CP061189.1	WP_016210271.1	flagellar hook assembly protein FlgD	Piscirickettsia salmonis	Ps12201A	GCF_014622645.1
RefSeq	NZ_JRHD01000046.1	WP_016210271.1	flagellar hook assembly protein FlgD	Piscirickettsia salmonis T-GIM	T-GIM	GCF_000764075.1
RefSeq	NZ_PDFD01000053.1	WP_016210271.1	flagellar hook assembly protein FlgD	Piscirickettsia salmonis	S-GIM	GCF_002556625.1

## Sheet: P. sal LPTD
RefSeq	NZ_CP012413.1	WP_032126192.1	LPS assembly protein LptD	Piscirickettsia salmonis	PM15972A1	GCF_000756435.2
	576005-578506 (-)
RefSeq	NZ_CP013757.1	WP_032126192.1	LPS assembly protein LptD	Piscirickettsia salmonis	AY6492A	GCF_001932595.1
RefSeq	NZ_CP013762.1	WP_032126192.1	LPS assembly protein LptD	Piscirickettsia salmonis	PM21567A	GCF_001932735.1
RefSeq	NZ_CP013768.1	WP_032126192.1	LPS assembly protein LptD	Piscirickettsia salmonis	PM23019A	GCF_001932755.1
RefSeq	NZ_CP013773.1	WP_032126192.1	LPS assembly protein LptD	Piscirickettsia salmonis	PM37984A	GCF_001932775.1
RefSeq	NZ_CP013778.1	WP_032126192.1	LPS assembly protein LptD	Piscirickettsia salmonis	PM51819A	GCF_001932795.1
RefSeq	NZ_CP033937.1	WP_032126192.1	LPS assembly protein LptD	Piscirickettsia salmonis	EM-90	GCF_003850185.1
RefSeq	NZ_CP038811.1	WP_032126192.1	LPS assembly protein LptD	Piscirickettsia salmonis	Psal-001	GCF_009708235.1
RefSeq	NZ_CP038876.1	WP_032126192.1	LPS assembly protein LptD	Piscirickettsia salmonis	Psal-002	GCF_009708255.1
RefSeq	NZ_CP038881.1	WP_032126192.1	LPS assembly protein LptD	Piscirickettsia salmonis	Psal-003	GCF_009708275.1
RefSeq	NZ_CP038886.1	WP_032126192.1	LPS assembly protein LptD	Piscirickettsia salmonis	Psal-004	GCF_009708315.1
RefSeq	NZ_CP038893.1	WP_032126192.1	LPS assembly protein LptD	Piscirickettsia salmonis	Psal-006a	GCF_009708335.1
RefSeq	NZ_CP038908.1	WP_032126192.1	LPS assembly protein LptD	Piscirickettsia salmonis	Psal-009	GCF_009708435.1
RefSeq	NZ_CP038913.1	WP_032126192.1	LPS assembly protein LptD	Piscirickettsia salmonis	Psal-010a	GCF_009708695.1
RefSeq	NZ_CP038923.1	WP_032126192.1	LPS assembly protein LptD	Piscirickettsia salmonis	Psal-011	GCF_009708735.1
RefSeq	NZ_CP038932.1	WP_032126192.1	LPS assembly protein LptD	Piscirickettsia salmonis	Psal-025	GCF_009708915.1
RefSeq	NZ_CP038937.1	WP_032126192.1	LPS assembly protein LptD	Piscirickettsia salmonis	Psal-026	GCF_009708775.1
RefSeq	NZ_CP038942.1	WP_032126192.1	LPS assembly protein LptD	Piscirickettsia salmonis	Psal-027	GCF_009708795.1
RefSeq	NZ_CP038957.1	WP_032126192.1	LPS assembly protein LptD	Piscirickettsia salmonis	Psal-041	GCF_009708855.1
RefSeq	NZ_CP038962.1	WP_032126192.1	LPS assembly protein LptD	Piscirickettsia salmonis	Psal-051	GCF_009708875.1
RefSeq	NZ_CP038967.1	WP_032126192.1	LPS assembly protein LptD	Piscirickettsia salmonis	Psal-068	GCF_009708895.1
RefSeq	NZ_CP038972.1	WP_032126192.1	LPS assembly protein LptD	Piscirickettsia salmonis	Psal-069	GCF_009708935.1
RefSeq	NZ_CP039032.1	WP_032126192.1	LPS assembly protein LptD	Piscirickettsia salmonis	Psal-070	GCF_009708955.1
RefSeq	NZ_CP039035.1	WP_032126192.1	LPS assembly protein LptD	Piscirickettsia salmonis	Psal-071	GCF_009708975.1
RefSeq	NZ_CP039065.1	WP_032126192.1	LPS assembly protein LptD	Piscirickettsia salmonis	Psal-107	GCF_009709075.1
RefSeq	NZ_CP039181.1	WP_032126192.1	LPS assembly protein LptD	Piscirickettsia salmonis	Psal-158	GCF_009709315.1
RefSeq	NZ_CP039186.1	WP_032126192.1	LPS assembly protein LptD	Piscirickettsia salmonis	Psal-159	GCF_009709335.1
RefSeq	NZ_CP039201.1	WP_032126192.1	LPS assembly protein LptD	Piscirickettsia salmonis	Psal-163	GCF_009709395.1
RefSeq	NZ_CP039204.1	WP_032126192.1	LPS assembly protein LptD	Piscirickettsia salmonis	Psal-182	GCF_009709415.1
RefSeq	NZ_CP039209.1	WP_032126192.1	LPS assembly protein LptD	Piscirickettsia salmonis	Psal-103	GCF_009709455.1
RefSeq	NZ_CP039214.1	WP_032126192.1	LPS assembly protein LptD	Piscirickettsia salmonis	Psal-104a	GCF_009709475.1
RefSeq	NZ_CP048066.1	WP_032126192.1	LPS assembly protein LptD	Piscirickettsia salmonis	Ps-8079A	GCF_010092585.1
RefSeq	NZ_CP050938.1	WP_032126192.1	LPS assembly protein LptD	Piscirickettsia salmonis	Ps-2192A	GCF_012272975.1
RefSeq	NZ_CP061189.1	WP_032126192.1	LPS assembly protein LptD	Piscirickettsia salmonis	Ps12201A	GCF_014622645.1

## Sheet: P.sal BamA
Source	CDS Region in Nucleotide	Protein	Name	Organism	Strain	Assembly
RefSeq	NZ_CP011849.2	WP_036771893.1	outer membrane protein assembly factor BamA	Piscirickettsia salmonis LF-89 = ATCC VR-1361	ATCC VR-1361	GCF_000300295.4
RefSeq	NZ_CP013816.1	WP_036771893.1	outer membrane protein assembly factor BamA	Piscirickettsia salmonis	AY3800B	GCF_001746795.1
RefSeq	NZ_CP013811.1	WP_036771893.1	outer membrane protein assembly factor BamA	Piscirickettsia salmonis	AY3864B	GCF_001932935.1
RefSeq	NZ_CP013791.1	WP_036771893.1	outer membrane protein assembly factor BamA	Piscirickettsia salmonis	AY6297B	GCF_001932855.1
RefSeq	NZ_CP013796.1	WP_036771893.1	outer membrane protein assembly factor BamA	Piscirickettsia salmonis	AY6532B	GCF_001932875.1
INSDC	CP013975.1	AMA41594.1	outer membrane protein assembly factor BamA	Piscirickettsia salmonis	CGR02	GCA_001534725.1
INSDC	LELB01000211.1	KLV34661.1	outer membrane assembly complex, YaeT protein	Piscirickettsia salmonis	FIUCHILE-89L01	GCA_001029935.1
RefSeq	NZ_CP013801.1	WP_036771893.1	outer membrane protein assembly factor BamA	Piscirickettsia salmonis	PM22180B	GCF_001932895.1
RefSeq	NZ_CP013806.1	WP_036771893.1	outer membrane protein assembly factor BamA	Piscirickettsia salmonis	PM31429B	GCF_001932915.1
RefSeq	NZ_CP012508.1	WP_036771893.1	outer membrane protein assembly factor BamA	Piscirickettsia salmonis	PM32597B1	GCF_000756415.2
RefSeq	NZ_CP013781.1	WP_036771893.1	outer membrane protein assembly factor BamA	Piscirickettsia salmonis	PM49811B	GCF_001932815.1
RefSeq	NZ_CP013786.1	WP_036771893.1	outer membrane protein assembly factor BamA	Piscirickettsia salmonis	PM58386B	GCF_001932835.1
RefSeq	NZ_CP048052.1	WP_036771893.1	outer membrane protein assembly factor BamA	Piscirickettsia salmonis	Ps-11091B	GCF_010092545.1
RefSeq	NZ_CP048056.1	WP_036771893.1	outer membrane protein assembly factor BamA	Piscirickettsia salmonis	Ps-8942B	GCF_010092565.1
INSDC	CP013944.1	ALY02081.1	outer membrane protein assembly factor BamA	Piscirickettsia salmonis	PSCGR01	GCA_001514395.1

## Sheet: P.sal TonB
Source	CDS Region in Nucleotide	Protein	Name	Organism	Strain	Assembly
RefSeq	NZ_CP011849.2	WP_017377460.1	TonB-dependent siderophore receptor	Piscirickettsia salmonis LF-89 = ATCC VR-1361	ATCC VR-1361	GCF_000300295.4
RefSeq	NZ_CP013816.1	WP_017377460.1	TonB-dependent siderophore receptor	Piscirickettsia salmonis	AY3800B	GCF_001746795.1
RefSeq	NZ_CP013811.1	WP_017377460.1	TonB-dependent siderophore receptor	Piscirickettsia salmonis	AY3864B	GCF_001932935.1
RefSeq	NZ_CP013791.1	WP_017377460.1	TonB-dependent siderophore receptor	Piscirickettsia salmonis	AY6297B	GCF_001932855.1
RefSeq	NZ_CP013796.1	WP_017377460.1	TonB-dependent siderophore receptor	Piscirickettsia salmonis	AY6532B	GCF_001932875.1
INSDC	CP013975.1	AMA42143.1	TonB-dependent receptor	Piscirickettsia salmonis	CGR02	GCA_001534725.1
INSDC	LELB01000087.1	KLV35989.1	TonB-dependent receptor	Piscirickettsia salmonis	FIUCHILE-89L01	GCA_001029935.1
INSDC	KJ804218.1	AIE90160.1	siderophore carboxylate outer membrane receptor	Piscirickettsia salmonis LF-89 = ATCC VR-1361	LF-89
RefSeq	NZ_CP013801.1	WP_017377460.1	TonB-dependent siderophore receptor	Piscirickettsia salmonis	PM22180B	GCF_001932895.1
INSDC	CP013821.1	APS83012.1	TonB-dependent receptor	Piscirickettsia salmonis	PM25344B	GCA_001932955.1
RefSeq	NZ_CP013806.1	WP_017377460.1	TonB-dependent siderophore receptor	Piscirickettsia salmonis	PM31429B	GCF_001932915.1
RefSeq	NZ_CP012508.1	WP_017377460.1	TonB-dependent siderophore receptor	Piscirickettsia salmonis	PM32597B1	GCF_000756415.2
RefSeq	NZ_CP013781.1	WP_017377460.1	TonB-dependent siderophore receptor	Piscirickettsia salmonis	PM49811B	GCF_001932815.1
RefSeq	NZ_CP013786.1	WP_017377460.1	TonB-dependent siderophore receptor	Piscirickettsia salmonis	PM58386B	GCF_001932835.1
RefSeq	NZ_CP048052.1	WP_017377460.1	TonB-dependent siderophore receptor	Piscirickettsia salmonis	Ps-11091B	GCF_010092545.1
RefSeq	NZ_CP048056.1	WP_017377460.1	TonB-dependent siderophore receptor	Piscirickettsia salmonis	Ps-8942B	GCF_010092565.1
INSDC	CP038898.1	QGN98815.1	Iron(III) dicitrate transport protein FecA	Piscirickettsia salmonis	Psal-006b	GCA_009708355.1
INSDC	CP038904.1	QGO02441.1	Iron(III) dicitrate transport protein FecA	Piscirickettsia salmonis	Psal-008	GCA_009708575.1
INSDC	CP038918.1	QGO13116.1	Iron(III) dicitrate transport protein FecA	Piscirickettsia salmonis	Psal-010b	GCA_009708715.1
RefSeq	NZ_CP038927.1	WP_017377460.1	TonB-dependent siderophore receptor	Piscirickettsia salmonis	Psal-013	GCF_009708755.1
INSDC	CP039046.1	QGO66779.1	Iron(III) dicitrate transport protein FecA	Piscirickettsia salmonis	Psal-073	GCA_009709015.1
INSDC	CP039050.1	QGO70329.1	Iron(III) dicitrate transport protein FecA	Piscirickettsia salmonis	Psal-081	GCA_009709435.1
INSDC	CP039055.1	QGO73812.1	Iron(III) dicitrate transport protein FecA	Piscirickettsia salmonis	Psal-098	GCA_009709035.1
RefSeq	NZ_CP039060.1	WP_017377460.1	TonB-dependent siderophore receptor	Piscirickettsia salmonis	Psal-099	GCF_009709055.1
INSDC	CP039070.1	QGO84215.1	Iron(III) dicitrate transport protein FecA	Piscirickettsia salmonis	Psal-108	GCA_009709095.1
INSDC	CP039076.1	QGO87730.1	Iron(III) dicitrate transport protein FecA	Piscirickettsia salmonis	Psal-109	GCA_009709115.1
INSDC	CP039081.1	QGO91210.1	Iron(III) dicitrate transport protein FecA	Piscirickettsia salmonis	Psal-110	GCA_009709135.1
INSDC	CP039087.1	QGO94709.1	Iron(III) dicitrate transport protein FecA	Piscirickettsia salmonis	Psal-111	GCA_009709155.1
INSDC	CP039092.1	QGO98201.1	Iron(III) dicitrate transport protein FecA	Piscirickettsia salmonis	Psal-114	GCA_009709175.1
RefSeq	NZ_CP039097.1	WP_017377460.1	TonB-dependent siderophore receptor	Piscirickettsia salmonis	Psal-117	GCF_009709195.1
RefSeq	NZ_CP039102.1	WP_017377460.1	TonB-dependent siderophore receptor	Piscirickettsia salmonis	Psal-118	GCF_009709215.1
INSDC	CP039107.1	QGP08660.1	Iron(III) dicitrate transport protein FecA	Piscirickettsia salmonis	Psal-134	GCA_009709235.1
INSDC	CP039112.1	QGP12179.1	Iron(III) dicitrate transport protein FecA	Piscirickettsia salmonis	Psal-135	GCA_009709255.1
INSDC	CP039171.1	QGP15678.1	Iron(III) dicitrate transport protein FecA	Piscirickettsia salmonis	Psal-138	GCA_009709275.1
RefSeq	NZ_CP039176.1	WP_017377460.1	TonB-dependent siderophore receptor	Piscirickettsia salmonis	Psal-139	GCF_009709295.1
INSDC	CP013944.1	ALY02598.1	TonB-dependent receptor	Piscirickettsia salmonis	PSCGR01	GCA_001514395.1
