# Supplementary material for: Comparative Reverse Vaccinology of Piscirickettsia salmonis, Aeromonas salmonicida, Yersinia ruckeri, Vibrio anguillarum and Moritella viscosa, Frequent Pathogens of Atlantic Salmon and Lumpfish Aquaculture
Source: Vaccines (Basel). 2022 Mar 18;10(3):473. doi: 10.3390/vaccines10030473 (PMC8954842; doi:10.3390/vaccines10030473)
Supplement: Supplementary file 1 [file vaccines-10-00473-s001.zip › Supplementary file S5_ Strains having the common antigens/Vibrio angullarium strains.xlsx]

## Sheet: P.sal FlgG
Source	CDS Region in Nucleotide	Protein	Name	Organism	Strain	Assembly
RefSeq	NC_015633.1	WP_010319379.1	flagellar basal-body rod protein FlgG	Vibrio anguillarum 775	775	GCF_000217675.1
	1033121-1033909 (+)
RefSeq	NC_022223.1	WP_010319379.1	flagellar basal-body rod protein FlgG	Vibrio anguillarum M3	M3	GCF_000462975.1
	1033045-1033833 (+)
RefSeq	NZ_AEZA01000043.1	WP_010319379.1	flagellar basal-body rod protein FlgG	Vibrio anguillarum 96F	96F	GCF_000257165.1
	9873-10661 (-)
RefSeq	NZ_AJYR02000031.1	WP_010319379.1	flagellar basal-body rod protein FlgG	Vibrio ordalii FF-167	FF-167	GCF_000287075.2
	9864-10652 (-)
RefSeq	NZ_AJYS02000274.1	WP_010319379.1	flagellar basal-body rod protein FlgG	Vibrio ordalii FS-238	FS-238	GCF_000287155.2
	9471-10259 (-)
RefSeq	NZ_AJYT02000014.1	WP_010319379.1	flagellar basal-body rod protein FlgG	Vibrio anguillarum	FF-93	GCF_000287095.2
	9472-10260 (-)
RefSeq	NZ_AJYU02000046.1	WP_010319379.1	flagellar basal-body rod protein FlgG	Vibrio anguillarum	FS-144	GCF_000287115.2
	9466-10254 (-)
RefSeq	NZ_AJYV02000049.1	WP_010319379.1	flagellar basal-body rod protein FlgG	Vibrio anguillarum	12B09	GCF_000287135.2
	1432323-1433111 (-)
RefSeq	NZ_CP011464.1	WP_010319379.1	flagellar basal-body rod protein FlgG	Vibrio anguillarum	PF7	GCF_001997225.1
	974526-975314 (+)
RefSeq	NZ_CP011466.1	WP_010319379.1	flagellar basal-body rod protein FlgG	Vibrio anguillarum	PF430-3	GCF_001989695.1
	1031940-1032728 (+)
RefSeq	NZ_CP016095.1	WP_010319379.1	flagellar basal-body rod protein FlgG	Vibrio anguillarum	mvav6203	GCF_002163795.1
	2280411-2281199 (-)
RefSeq	NZ_CP020534.1	WP_010319379.1	flagellar basal-body rod protein FlgG	Vibrio anguillarum	425	GCF_003031205.1
	858487-859275 (+)
RefSeq	NZ_CP021980.1	WP_010319379.1	flagellar basal-body rod protein FlgG	Vibrio anguillarum	87-9-116	GCF_002211505.1
	2318552-2319340 (-)
RefSeq	NZ_CP022099.1	WP_010319379.1	flagellar basal-body rod protein FlgG	Vibrio anguillarum	S3 4/9	GCF_002212005.1
	2152655-2153443 (-)
RefSeq	NZ_CP022101.1	WP_010319379.1	flagellar basal-body rod protein FlgG	Vibrio anguillarum	JLL237	GCF_002211985.1
	2272318-2273106 (-)
RefSeq	NZ_CP022103.1	WP_010319379.1	flagellar basal-body rod protein FlgG	Vibrio anguillarum	CNEVA NB11008	GCF_002212025.1
	2344682-2345470 (-)
RefSeq	NZ_CP022468.1	WP_010319379.1	flagellar basal-body rod protein FlgG	Vibrio anguillarum	MHK3	GCF_003595585.1
	2344970-2345758 (-)
RefSeq	NZ_CP022741.1	WP_010319379.1	flagellar basal-body rod protein FlgG	Vibrio qinghaiensis	Q67	GCF_002257545.1
	2072447-2073235 (-)
RefSeq	NZ_CP023054.1	WP_010319379.1	flagellar basal-body rod protein FlgG	Vibrio anguillarum	VIB43	GCF_002287545.1
	2459645-2460433 (-)
RefSeq	NZ_CP023208.1	WP_010319379.1	flagellar basal-body rod protein FlgG	Vibrio anguillarum	ATCC-68554	GCF_002291265.1
	806278-807066 (+)
RefSeq	NZ_CP023289.1	WP_010319379.1	flagellar basal-body rod protein FlgG	Vibrio anguillarum	PF4	GCF_002813795.1
	920391-921179 (+)
RefSeq	NZ_CP023291.1	WP_010319379.1	flagellar basal-body rod protein FlgG	Vibrio anguillarum	PF4	GCF_002813835.1
	920409-921197 (+)
RefSeq	NZ_CP023293.1	WP_010319379.1	flagellar basal-body rod protein FlgG	Vibrio anguillarum	PF4	GCF_002813815.1
	920252-921040 (+)
RefSeq	NZ_CP023310.1	WP_010319379.1	flagellar basal-body rod protein FlgG	Vibrio anguillarum	VIB12	GCF_002310335.1
	2468311-2469099 (-)
RefSeq	NZ_CP023433.1	WP_010319379.1	flagellar basal-body rod protein FlgG	Vibrio anguillarum	PF4	GCF_002813855.1
	920313-921101 (+)
RefSeq	NZ_CP031479.1	WP_010319379.1	flagellar basal-body rod protein FlgG	Vibrio anguillarum	PF4-E1-1	GCF_003390515.1
	978389-979177 (+)
RefSeq	NZ_CP031481.1	WP_010319379.1	flagellar basal-body rod protein FlgG	Vibrio anguillarum	PF4-E1-2	GCF_003390575.1
	978389-979177 (+)
RefSeq	NZ_CP031483.1	WP_010319379.1	flagellar basal-body rod protein FlgG	Vibrio anguillarum	PF4-E1-3	GCF_003390595.1
	978385-979173 (+)
RefSeq	NZ_CP031485.1	WP_010319379.1	flagellar basal-body rod protein FlgG	Vibrio anguillarum	PF4-E1-4	GCF_003390535.1
	978389-979177 (+)
RefSeq	NZ_CP031487.1	WP_010319379.1	flagellar basal-body rod protein FlgG	Vibrio anguillarum	PF4-E1-5	GCF_003390555.1
	978385-979173 (+)
RefSeq	NZ_CP031488.1	WP_010319379.1	flagellar basal-body rod protein FlgG	Vibrio anguillarum	PF4-E2-R1	GCF_003390615.1
	920303-921091 (+)
RefSeq	NZ_CP031490.1	WP_010319379.1	flagellar basal-body rod protein FlgG	Vibrio anguillarum	PF4-E2-2	GCF_003390655.1
	921670-922458 (+)
RefSeq	NZ_CP031492.1	WP_010319379.1	flagellar basal-body rod protein FlgG	Vibrio anguillarum	PF4-E2-3	GCF_003390635.1
	920277-921065 (+)
RefSeq	NZ_CP031494.1	WP_010319379.1	flagellar basal-body rod protein FlgG	Vibrio anguillarum	PF4-E2-R4	GCF_003390675.1
	920418-921206 (+)
RefSeq	NZ_CP031496.1	WP_010319379.1	flagellar basal-body rod protein FlgG	Vibrio anguillarum	PF4-E2-5	GCF_003390695.1
	920277-921065 (+)
RefSeq	NZ_CP031498.1	WP_010319379.1	flagellar basal-body rod protein FlgG	Vibrio anguillarum	PF4-E2-6	GCF_003390715.1
	920331-921119 (+)
RefSeq	NZ_CP031519.1	WP_010319379.1	flagellar basal-body rod protein FlgG	Vibrio anguillarum	Ba35-E2-2	GCF_003391175.1
	1031312-1032100 (+)
RefSeq	NZ_CP031523.1	WP_010319379.1	flagellar basal-body rod protein FlgG	Vibrio anguillarum	Ba35-E2-R1	GCF_003391195.1
	1031340-1032128 (+)
RefSeq	NZ_CP031527.1	WP_010319379.1	flagellar basal-body rod protein FlgG	Vibrio anguillarum	Ba35-E2-R3	GCF_003391155.1
	1031312-1032100 (+)
RefSeq	NZ_CP031531.1	WP_010319379.1	flagellar basal-body rod protein FlgG	Vibrio anguillarum	Ba35-E2-R4	GCF_003391215.1
	1031312-1032100 (+)
RefSeq	NZ_CP031535.1	WP_010319379.1	flagellar basal-body rod protein FlgG	Vibrio anguillarum	4299-E1-R1	GCF_003391235.1
	1026636-1027424 (+)
RefSeq	NZ_CP034672.1	WP_010319379.1	flagellar basal-body rod protein FlgG	Vibrio anguillarum	J360	GCF_003399575.2
	797486-798274 (-)
RefSeq	NZ_JAEOBB010000014.1	WP_010319379.1	flagellar basal-body rod protein FlgG	Vibrio anguillarum	MCCC 1H00003	GCF_019846165.1
	65879-66667 (+)
RefSeq	NZ_JAEOBC010000005.1	WP_010319379.1	flagellar basal-body rod protein FlgG	Vibrio anguillarum	MCCC 1H00007	GCF_019846205.1
	302067-302855 (+)
RefSeq	NZ_JAHGUG010000045.1	WP_010319379.1	flagellar basal-body rod protein FlgG	Vibrio anguillarum	87-9-116	GCF_001989935.2
	128491-129279 (+)
RefSeq	NZ_JAHGUH010000020.1	WP_010319379.1	flagellar basal-body rod protein FlgG	Vibrio anguillarum	87-9-117	GCF_001989715.2
	10127-10915 (-)
RefSeq	NZ_JAHGUI010000019.1	WP_010319379.1	flagellar basal-body rod protein FlgG	Vibrio anguillarum	90-11-286	GCF_001660505.2
	9713-10501 (-)
RefSeq	NZ_JAHGUJ010000010.1	WP_010319379.1	flagellar basal-body rod protein FlgG	Vibrio anguillarum	90-11-287	GCF_001990025.1
	9696-10484 (-)
RefSeq	NZ_JAHGUK010000021.1	WP_010319379.1	flagellar basal-body rod protein FlgG	Vibrio anguillarum	91-7154	GCF_001990045.2
	167077-167865 (+)
RefSeq	NZ_JAHGUL010000036.1	WP_010319379.1	flagellar basal-body rod protein FlgG	Vibrio anguillarum	178/90	GCF_001989755.2
	20447-21235 (+)
RefSeq	NZ_JAHGUM010000049.1	WP_010319379.1	flagellar basal-body rod protein FlgG	Vibrio anguillarum	601/90	GCF_001990065.2
	10028-10816 (-)
RefSeq	NZ_JAHGUN010000191.1	WP_010319379.1	flagellar basal-body rod protein FlgG	Vibrio anguillarum	4299	GCF_001989655.2
	9697-10485 (-)
RefSeq	NZ_JAHGUO010000011.1	WP_010319379.1	flagellar basal-body rod protein FlgG	Vibrio anguillarum	9014-08-01	GCF_001989915.2
	9696-10484 (-)
RefSeq	NZ_JAHGUP010000019.1	WP_010319379.1	flagellar basal-body rod protein FlgG	Vibrio anguillarum	DSM 21597	GCF_001989995.2
	10209-10997 (-)
RefSeq	NZ_JAHGUQ010000003.1	WP_010319379.1	flagellar basal-body rod protein FlgG	Vibrio anguillarum	HI610	GCF_001989835.2
	9697-10485 (-)
RefSeq	NZ_JAHGUR010000019.1	WP_010319379.1	flagellar basal-body rod protein FlgG	Vibrio anguillarum	PF4	GCF_003595565.2
	65427-66215 (+)
RefSeq	NZ_JAHGUS010000019.1	WP_010319379.1	flagellar basal-body rod protein FlgG	Vibrio anguillarum	S2 2/9	GCF_001989895.2
	300927-301715 (+)
RefSeq	NZ_JAHGUT010000028.1	WP_010319379.1	flagellar basal-body rod protein FlgG	Vibrio anguillarum	VA1	GCF_001990105.2
	20213-21001 (+)
RefSeq	NZ_JAHGUU010000011.1	WP_010319379.1	flagellar basal-body rod protein FlgG	Vibrio anguillarum	6018-01-01	GCF_001990085.2
	301939-302727 (+)
RefSeq	NZ_JAHGUV010000008.1	WP_010319379.1	flagellar basal-body rod protein FlgG	Vibrio anguillarum	VIB 18	GCF_001998845.2
	167077-167865 (+)
RefSeq	NZ_JAHGUW010000004.1	WP_010319379.1	flagellar basal-body rod protein FlgG	Vibrio anguillarum	261/91	GCF_001989775.2
	9696-10484 (-)
RefSeq	NZ_JAHGUX010000009.1	WP_010319379.1	flagellar basal-body rod protein FlgG	Vibrio anguillarum	A023	GCF_001989675.2
	301907-302695 (+)
RefSeq	NZ_JAHGUY010000021.1	WP_010319379.1	flagellar basal-body rod protein FlgG	Vibrio anguillarum	LMG12010	GCF_001989875.2
	9892-10680 (-)
RefSeq	NZ_JAHGUZ010000065.1	WP_010319379.1	flagellar basal-body rod protein FlgG	Vibrio anguillarum	T265	GCF_001989815.2
	9696-10484 (-)
RefSeq	NZ_JAHGVA010000023.1	WP_010319379.1	flagellar basal-body rod protein FlgG	Vibrio anguillarum	51/82/2	GCF_001989855.2
	301694-302482 (+)
RefSeq	NZ_JAHGVB010000002.1	WP_010319379.1	flagellar basal-body rod protein FlgG	Vibrio anguillarum	VIB 93	GCF_001990125.2
	363509-364297 (-)
RefSeq	NZ_JAHGVC010000068.1	WP_010319379.1	flagellar basal-body rod protein FlgG	Vibrio anguillarum	91-8-178	GCF_001989735.2
	20273-21061 (+)
RefSeq	NZ_JAHGVD010000019.1	WP_010319379.1	flagellar basal-body rod protein FlgG	Vibrio anguillarum	Ba35	GCF_001989795.2
	20550-21338 (+)
RefSeq	NZ_JAHKEJ010000002.1	WP_010319379.1	flagellar basal-body rod protein FlgG	Vibrio anguillarum	A023	GCF_018789735.1
	20270-21058 (+)
RefSeq	NZ_JAHKEK010000002.1	WP_010319379.1	flagellar basal-body rod protein FlgG	Vibrio anguillarum	A023 cl23	GCF_018789715.1
	232655-233443 (-)
RefSeq	NZ_JAHKEL010000002.1	WP_010319379.1	flagellar basal-body rod protein FlgG	Vibrio anguillarum	A023 #17	GCF_018789795.1
	232655-233443 (-)
RefSeq	NZ_JAHKEM010000002.1	WP_010319379.1	flagellar basal-body rod protein FlgG	Vibrio anguillarum	A023 #16	GCF_018789775.1
	232655-233443 (-)
RefSeq	NZ_JAHKEN010000002.1	WP_010319379.1	flagellar basal-body rod protein FlgG	Vibrio anguillarum	A023 #11	GCF_018789815.1
	20270-21058 (+)
RefSeq	NZ_JAHKEO010000002.1	WP_010319379.1	flagellar basal-body rod protein FlgG	Vibrio anguillarum	A023 #10	GCF_018790325.1
	20270-21058 (+)
RefSeq	NZ_JAHKEP010000002.1	WP_010319379.1	flagellar basal-body rod protein FlgG	Vibrio anguillarum	A023 #9	GCF_018790285.1
	232655-233443 (-)
RefSeq	NZ_JAHKEQ010000002.1	WP_010319379.1	flagellar basal-body rod protein FlgG	Vibrio anguillarum	A023 #8	GCF_018790295.1
	232655-233443 (-)
RefSeq	NZ_JAHKER010000002.1	WP_010319379.1	flagellar basal-body rod protein FlgG	Vibrio anguillarum	A023 cl26	GCF_018790365.1
	20270-21058 (+)
RefSeq	NZ_JAHKES010000002.1	WP_010319379.1	flagellar basal-body rod protein FlgG	Vibrio anguillarum	A023 cl15	GCF_018790425.1
	20270-21058 (+)
RefSeq	NZ_JAHKET010000002.1	WP_010319379.1	flagellar basal-body rod protein FlgG	Vibrio anguillarum	A023 cl13	GCF_018790385.1
	232655-233443 (-)
RefSeq	NZ_JAHKEU010000002.1	WP_010319379.1	flagellar basal-body rod protein FlgG	Vibrio anguillarum	A023 cl5	GCF_018790395.1
	20270-21058 (+)
RefSeq	NZ_JAHKEV010000002.1	WP_010319379.1	flagellar basal-body rod protein FlgG	Vibrio anguillarum	A023 #40	GCF_018790445.1
	20270-21058 (+)
RefSeq	NZ_JAHKEW010000002.1	WP_010319379.1	flagellar basal-body rod protein FlgG	Vibrio anguillarum	A023 #28	GCF_018789755.1
	20270-21058 (+)
RefSeq	NZ_JAHKEX010000037.1	WP_010319379.1	flagellar basal-body rod protein FlgG	Vibrio anguillarum	A023 #20	GCF_018790505.1
	20270-21058 (+)
RefSeq	NZ_JAJGNT010000003.1	WP_010319379.1	flagellar basal-body rod protein FlgG	Vibrio anguillarum	FXH-305	GCF_020782075.1
	161744-162532 (+)
RefSeq	NZ_JTLH01000022.1	WP_010319379.1	flagellar basal-body rod protein FlgG	Vibrio sp. ZOR0018	ZOR0018	GCF_000798995.1
	9401-10189 (-)
RefSeq	NZ_LK021130.1	WP_010319379.1	flagellar basal-body rod protein FlgG	Vibrio anguillarum	NB10	GCF_000786425.1
	2311527-2312315 (-)
RefSeq	NZ_MCJC01000100.1	WP_010319379.1	flagellar basal-body rod protein FlgG	Vibrio anguillarum	ATCC 14181	GCF_001718015.1
	33777-34565 (-)
RefSeq	NZ_MNLD01000043.1	WP_010319379.1	flagellar basal-body rod protein FlgG	Vibrio anguillarum	HI618	GCF_002078035.1
	10876-11664 (-)
RefSeq	NZ_MTIN01000157.1	WP_010319379.1	flagellar basal-body rod protein FlgG	Vibrio sp. V01_P9A10T6	V01_P9A10T6	GCF_002995435.1
	37275-38063 (-)
RefSeq	NZ_NDHZ01000058.1	WP_010319379.1	flagellar basal-body rod protein FlgG	Vibrio sp. V04_P4A5T148	V04_P4A5T148	GCF_002241075.1
	10168-10956 (-)
RefSeq	NZ_NDIA01000257.1	WP_010319379.1	flagellar basal-body rod protein FlgG	Vibrio sp. V05_P4A8T149	V05_P4A8T149	GCF_002241155.1
	9873-10661 (+)
RefSeq	NZ_NDIB01000233.1	WP_010319379.1	flagellar basal-body rod protein FlgG	Vibrio sp. V06_P1A73T115	V06_P1A73T115	GCF_002241185.1
	10046-10834 (-)
RefSeq	NZ_NDIC01000091.1	WP_010319379.1	flagellar basal-body rod protein FlgG	Vibrio sp. V07_P2A8T137	V07_P2A8T137	GCF_002241165.1
	6364-7152 (-)
RefSeq	NZ_NDID01000203.1	WP_010319379.1	flagellar basal-body rod protein FlgG	Vibrio sp. V08_P9A1T1	V08_P9A1T1	GCF_002241195.1
	11244-12032 (-)
RefSeq	NZ_NDIE01000062.1	WP_010319379.1	flagellar basal-body rod protein FlgG	Vibrio sp. V09_P4A23P171	V09_P4A23P171	GCF_002241235.1
	10207-10995 (-)
RefSeq	NZ_NDIF01000132.1	WP_010319379.1	flagellar basal-body rod protein FlgG	Vibrio sp. V10_P2A27P122	V10_P2A27P122	GCF_002241255.1
	6181-6969 (-)
RefSeq	NZ_NDIG01000228.1	WP_010319379.1	flagellar basal-body rod protein FlgG	Vibrio sp. V11_P1A41T118	V11_P1A41T118	GCF_002241265.1
	11245-12033 (-)
RefSeq	NZ_NDIH01000101.1	WP_010319379.1	flagellar basal-body rod protein FlgG	Vibrio sp. V12_P9A6T4	V12_P9A6T4	GCF_002241275.1
	9934-10722 (-)
RefSeq	NZ_NDII01000029.1	WP_010319379.1	flagellar basal-body rod protein FlgG	Vibrio sp. V14_P6S14T42	V14_P6S14T42	GCF_002241285.1
	161607-162395 (+)
RefSeq	NZ_NDIJ01000024.1	WP_010319379.1	flagellar basal-body rod protein FlgG	Vibrio sp. V15_P4S5T153	V15_P4S5T153	GCF_002241355.1
	1451245-1452033 (-)
RefSeq	NZ_NDIK01000076.1	WP_010319379.1	flagellar basal-body rod protein FlgG	Vibrio sp. V17_P4S1T151	V17_P4S1T151	GCF_002241335.1
	9846-10634 (-)
RefSeq	NZ_NDIL01000003.1	WP_010319379.1	flagellar basal-body rod protein FlgG	Vibrio sp. V18_P1S4T112	V18_P1S4T112	GCF_002241365.1
	10185-10973 (-)
RefSeq	NZ_NDIM01000085.1	WP_010319379.1	flagellar basal-body rod protein FlgG	Vibrio sp. V19_P1S1T109	V19_P1S1T109	GCF_002241375.1
	10095-10883 (-)
RefSeq	NZ_NDIN01000147.1	WP_010319379.1	flagellar basal-body rod protein FlgG	Vibrio sp. V20_P4S3T152	V20_P4S3T152	GCF_002241405.1
	10441-11229 (-)
RefSeq	NZ_NOWD01000007.1	WP_010319379.1	flagellar basal-body rod protein FlgG	Vibrio anguillarum	M93	GCF_002901125.1
	302248-303036 (+)
RefSeq	NZ_PUIE01000005.1	WP_010319379.1	flagellar basal-body rod protein FlgG	Vibrio anguillarum	V.a.150312-1/1	GCF_015343145.1
	363509-364297 (-)
RefSeq	NZ_RCUB01000100.1	WP_010319379.1	flagellar basal-body rod protein FlgG	Vibrio anguillarum	030305-1/5	GCF_003709525.1
	33778-34566 (-)
RefSeq	NZ_RDOK01000012.1	WP_010319379.1	flagellar basal-body rod protein FlgG	Vibrio anguillarum	090903-1/2B	GCF_015343315.1
	309663-310451 (+)
RefSeq	NZ_RDOL01000008.1	WP_010319379.1	flagellar basal-body rod protein FlgG	Vibrio anguillarum	090602-1/12	GCF_015343295.1
	301934-302722 (+)
RefSeq	NZ_RDOM01000010.1	WP_010319379.1	flagellar basal-body rod protein FlgG	Vibrio anguillarum	17-16730-2A	GCF_015343335.1
	363509-364297 (-)
RefSeq	NZ_RDON01000022.1	WP_010319379.1	flagellar basal-body rod protein FlgG	Vibrio anguillarum	840523-2/3	GCF_015343355.1
	301934-302722 (+)
RefSeq	NZ_RDOO01000009.1	WP_010319379.1	flagellar basal-body rod protein FlgG	Vibrio anguillarum	910718-2/1A	GCF_015343375.1
	34906-35694 (-)
RefSeq	NZ_RDOP01000038.1	WP_010319379.1	flagellar basal-body rod protein FlgG	Vibrio anguillarum	980617-1/3A	GCF_015342815.1
	65775-66563 (+)
RefSeq	NZ_RDOQ01000030.1	WP_010319379.1	flagellar basal-body rod protein FlgG	Vibrio anguillarum	9006-04-01	GCF_015342805.1
	34908-35696 (-)
RefSeq	NZ_RDOR01000008.1	WP_010319379.1	flagellar basal-body rod protein FlgG	Vibrio anguillarum	060712-1/1	GCF_015350365.1
	301939-302727 (+)
RefSeq	NZ_RDOS01000020.1	WP_010319379.1	flagellar basal-body rod protein FlgG	Vibrio anguillarum	171013-1/4	GCF_015343395.1
	301959-302747 (+)
RefSeq	NZ_RDOT01000008.1	WP_010319379.1	flagellar basal-body rod protein FlgG	Vibrio anguillarum	171013-1/2	GCF_015343065.1
	363600-364388 (-)
RefSeq	NZ_RDOU01000007.1	WP_010319379.1	flagellar basal-body rod protein FlgG	Vibrio anguillarum	171004-1/1	GCF_015342845.1
	363509-364297 (-)
RefSeq	NZ_RDOV01000001.1	WP_010319379.1	flagellar basal-body rod protein FlgG	Vibrio anguillarum	171026-1/1	GCF_015342855.1
	301959-302747 (+)
RefSeq	NZ_RDOW01000005.1	WP_010319379.1	flagellar basal-body rod protein FlgG	Vibrio anguillarum	100819-1/4A	GCF_015342905.1
	309653-310441 (+)
RefSeq	NZ_RDOX01000109.1	WP_010319379.1	flagellar basal-body rod protein FlgG	Vibrio anguillarum	100721-1/3A	GCF_015343405.1
	21178-21966 (+)
RefSeq	NZ_RDOY01000031.1	WP_010319379.1	flagellar basal-body rod protein FlgG	Vibrio anguillarum	100719-1/3A	GCF_015343425.1
	33414-34202 (-)
RefSeq	NZ_RDOZ01000033.1	WP_010319379.1	flagellar basal-body rod protein FlgG	Vibrio anguillarum	090819-1/29A	GCF_015342895.1
	21178-21966 (+)
RefSeq	NZ_RDPA01000001.1	WP_010319379.1	flagellar basal-body rod protein FlgG	Vibrio anguillarum	090710-1/17A	GCF_015343455.1
	43320-44108 (-)
RefSeq	NZ_RDPB01000015.1	WP_010319379.1	flagellar basal-body rod protein FlgG	Vibrio anguillarum	090519-1/13A	GCF_015342955.1
	309489-310277 (+)
RefSeq	NZ_RDPC01000031.1	WP_010319379.1	flagellar basal-body rod protein FlgG	Vibrio anguillarum	060721-1/1B	GCF_015343495.1
	10178-10966 (-)
RefSeq	NZ_RDPD01000049.1	WP_010319379.1	flagellar basal-body rod protein FlgG	Vibrio anguillarum	040714-1/4C	GCF_015343505.1
	23612-24400 (-)
RefSeq	NZ_RDPE01000048.1	WP_010319379.1	flagellar basal-body rod protein FlgG	Vibrio anguillarum	090602-1/6B	GCF_015342945.1
	41910-42698 (-)
RefSeq	NZ_RDPF01000058.1	WP_010319379.1	flagellar basal-body rod protein FlgG	Vibrio anguillarum	090707-1/1A	GCF_015343475.1
	43420-44208 (-)
RefSeq	NZ_RDPG01000079.1	WP_010319379.1	flagellar basal-body rod protein FlgG	Vibrio anguillarum	040714-1/1D	GCF_015342985.1
	66854-67642 (+)
RefSeq	NZ_RDPH01000023.1	WP_010319379.1	flagellar basal-body rod protein FlgG	Vibrio anguillarum	840613-2/1	GCF_015343535.1
	34906-35694 (-)
RefSeq	NZ_RDPI01000004.1	WP_010319379.1	flagellar basal-body rod protein FlgG	Vibrio anguillarum	040915-1/1B	GCF_015343015.1
	307424-308212 (-)
RefSeq	NZ_RDPJ01000011.1	WP_010319379.1	flagellar basal-body rod protein FlgG	Vibrio anguillarum	040809-1/2A	GCF_015343005.1
	309611-310399 (+)
RefSeq	NZ_RDPK01000001.1	WP_010319379.1	flagellar basal-body rod protein FlgG	Vibrio anguillarum	178581-2	GCF_015343555.1
	301934-302722 (+)
RefSeq	NZ_RDPL01000010.1	WP_010319379.1	flagellar basal-body rod protein FlgG	Vibrio anguillarum	130829-1/3A	GCF_015343565.1
	299690-300478 (+)
RefSeq	NZ_RDPM01000004.1	WP_010319379.1	flagellar basal-body rod protein FlgG	Vibrio anguillarum	030905-1/1A	GCF_015343035.1
	363509-364297 (-)
RefSeq	NZ_RDPN01000031.1	WP_010319379.1	flagellar basal-body rod protein FlgG	Vibrio anguillarum	950810-4/1	GCF_015343595.1
	66854-67642 (+)
RefSeq	NZ_RDPO01000002.1	WP_010319379.1	flagellar basal-body rod protein FlgG	Vibrio anguillarum	990909-1/2A	GCF_015343085.1
	301934-302722 (+)
RefSeq	NZ_RDPP01000007.1	WP_010319379.1	flagellar basal-body rod protein FlgG	Vibrio anguillarum	891221-1/1	GCF_015343605.1
	9893-10681 (-)
RefSeq	NZ_RDPQ01000013.1	WP_010319379.1	flagellar basal-body rod protein FlgG	Vibrio anguillarum	171124-1/1A	GCF_015343095.1
	301959-302747 (+)
RefSeq	NZ_RDPR01000004.1	WP_010319379.1	flagellar basal-body rod protein FlgG	Vibrio anguillarum	131108-2/1	GCF_015343135.1
	363509-364297 (-)
RefSeq	NZ_RDPT01000002.1	WP_010319379.1	flagellar basal-body rod protein FlgG	Vibrio anguillarum	100719-1/4A	GCF_015343635.1
	302009-302797 (+)
RefSeq	NZ_RDPU01000002.1	WP_010319379.1	flagellar basal-body rod protein FlgG	Vibrio anguillarum	920619-1/1	GCF_015343125.1
	363632-364420 (-)
RefSeq	NZ_RDQB01000012.1	WP_010319379.1	flagellar basal-body rod protein FlgG	Vibrio anguillarum	4070 E	GCF_015350415.1
	198553-199341 (+)
RefSeq	NZ_RDQC01000001.1	WP_010319379.1	flagellar basal-body rod protein FlgG	Vibrio anguillarum	150811-1/228H	GCF_015350445.1
	43061-43849 (-)
RefSeq	NZ_RDQD01000021.1	WP_010319379.1	flagellar basal-body rod protein FlgG	Vibrio anguillarum	090707-1/2A	GCF_015350515.1
	21391-22179 (+)
RefSeq	NZ_SCLB01000013.1	WP_010319379.1	flagellar basal-body rod protein FlgG	Vibrio anguillarum	ATCC 43306 (1173/1)	GCF_015350555.1
	65775-66563 (+)
RefSeq	NZ_UGPJ01000001.1	WP_010319379.1	flagellar basal-body rod protein FlgG	Vibrio anguillarum	NCTC12159	GCF_900452855.1
	502116-502904 (-)
RefSeq	NZ_VHSK01000015.1	WP_010319379.1	flagellar basal-body rod protein FlgG	Vibrio sp. B1-2	B1-2	GCF_013048725.1
	77496-78284 (-)
RefSeq	NZ_VHSL01000001.1	WP_010319379.1	flagellar basal-body rod protein FlgG	Vibrio sp. B4-6	B4-6	GCF_013048735.1
	302054-302842 (+)
RefSeq	NZ_VHSM01000009.1	WP_010319379.1	flagellar basal-body rod protein FlgG	Vibrio sp. B4-12	B4-12	GCF_013048765.1
	158890-159678 (+)
RefSeq	NZ_VHSN01000009.1	WP_010319379.1	flagellar basal-body rod protein FlgG	Vibrio sp. B7	B7	GCF_013048775.1
	158890-159678 (+)
RefSeq	NZ_VHSO01000008.1	WP_010319379.1	flagellar basal-body rod protein FlgG	Vibrio sp. B8-1	B8-1	GCF_013048805.1
	26955-27743 (-)
RefSeq	NZ_VHSU01000001.1	WP_010319379.1	flagellar basal-body rod protein FlgG	Vibrio sp. 2-2(8)	2-2(8)	GCF_013048585.1
	377220-378008 (-)
RefSeq	NZ_VHSW01000001.1	WP_010319379.1	flagellar basal-body rod protein FlgG	Vibrio sp. 3-2(1)	3-2(1)	GCF_013048635.1
	744673-745461 (-)
RefSeq	NZ_VSLE01000001.1	WP_010319379.1	flagellar basal-body rod protein FlgG	Vibrio anguillarum	531Ac	GCF_008107435.1
	301828-302616 (+)
RefSeq	NZ_VSLF01000002.1	WP_010319379.1	flagellar basal-body rod protein FlgG	Vibrio anguillarum	531Ad	GCF_008107465.1
	10388-11176 (-)
RefSeq	NZ_VTYO01000002.1	WP_010319379.1	flagellar basal-body rod protein FlgG	Vibrio anguillarum	00-84-1	GCF_013113825.1
	186887-187675 (+)
RefSeq	NZ_WXVZ01000243.1	WP_010319379.1	flagellar basal-body rod protein FlgG	Vibrio sp. V22_P2S10T140	V22_P2S10T140	GCF_009905095.1
	7098-7886 (+)
RefSeq	NZ_WXWA01000106.1	WP_010319379.1	flagellar basal-body rod protein FlgG	Vibrio sp. V23_P3S9T160	V23_P3S9T160	GCF_009904995.1
	11234-12022 (-)
RefSeq	NZ_WXWB01000050.1	WP_010319379.1	flagellar basal-body rod protein FlgG	Vibrio sp. V24_P1S3T111	V24_P1S3T111	GCF_009905015.1
	47989-48777 (+)
RefSeq	NZ_WXWC01000104.1	WP_010319379.1	flagellar basal-body rod protein FlgG	Vibrio sp. V25_P4S6T154	V25_P4S6T154	GCF_009905035.1
	10986-11774 (-)
INSDC	CP002284.1	AEH32561.1	FlgG	Vibrio anguillarum 775	775	GCA_000217675.1
	1033121-1033909 (+)
INSDC	CP006699.1	AGU57130.1	flagellar basal-body rod protein FlgG	Vibrio anguillarum M3	M3	GCA_000462975.1
	1033045-1033833 (+)
INSDC	CP011460.1	ANJ23515.1	flagellar basal-body rod protein FlgG	Vibrio anguillarum	90-11-286	GCA_001660505.1
	2235928-2236716 (-)
INSDC	CP010030.1	AQL60113.1	flagellar basal-body rod protein FlgG	Vibrio anguillarum	Ba35	GCA_001989795.1
	1031298-1032086 (+)
INSDC	CP010032.1	AQL63541.1	flagellar basal-body rod protein FlgG	Vibrio anguillarum	261/91	GCA_001989775.1
	1031305-1032093 (+)
INSDC	CP010034.1	AQL67015.1	flagellar basal-body rod protein FlgG	Vibrio anguillarum	91-8-178	GCA_001989735.1
	1031296-1032084 (+)
INSDC	CP010036.1	AQL70493.1	flagellar basal-body rod protein FlgG	Vibrio anguillarum	A023	GCA_001989675.1
	1031278-1032066 (+)
INSDC	CP010038.1	AQL73863.1	flagellar basal-body rod protein FlgG	Vibrio anguillarum	9014-08-01	GCA_001989915.1
	1031252-1032040 (+)
INSDC	CP010040.1	AQL77324.1	flagellar basal-body rod protein FlgG	Vibrio anguillarum	T265	GCA_001989815.1
	1031265-1032053 (+)
INSDC	CP010042.1	AQL80773.1	flagellar basal-body rod protein FlgG	Vibrio anguillarum	51/82/2	GCA_001989855.1
	1031250-1032038 (+)
INSDC	CP010044.1	AQL84231.1	flagellar basal-body rod protein FlgG	Vibrio anguillarum	87-9-116	GCA_001989935.1
	1031302-1032090 (+)
INSDC	CP010046.1	AQL87731.1	flagellar basal-body rod protein FlgG	Vibrio anguillarum	87-9-117	GCA_001989715.1
	1031240-1032028 (+)
INSDC	CP010076.1	AQL91186.1	flagellar basal-body rod protein FlgG	Vibrio anguillarum	601/90	GCA_001990065.1
	1031310-1032098 (+)
INSDC	CP010078.1	AQL94870.1	flagellar basal-body rod protein FlgG	Vibrio anguillarum	VA1	GCA_001990105.1
	1031099-1031887 (+)
INSDC	CP010082.1	AQL98379.1	flagellar basal-body rod protein FlgG	Vibrio anguillarum	91-7154	GCA_001990045.1
	1032398-1033186 (+)
INSDC	CP010084.1	AQM01864.1	flagellar basal-body rod protein FlgG	Vibrio anguillarum	DSM 21597	GCA_001989995.1
	1016176-1016964 (+)
INSDC	CP010291.1	AQM05445.1	flagellar basal-body rod protein FlgG	Vibrio anguillarum	6018-01-01	GCA_001990085.1
	1031270-1032058 (+)
INSDC	CP011438.1	AQM08953.1	flagellar basal-body rod protein FlgG	Vibrio anguillarum	VIB 93	GCA_001990125.1
	1031252-1032040 (+)
INSDC	CP011458.1	AQM12308.1	flagellar basal-body rod protein FlgG	Vibrio anguillarum	4299	GCA_001989655.1
	1034262-1035050 (+)
INSDC	CP011462.1	AQM15582.1	flagellar basal-body rod protein FlgG	Vibrio anguillarum	HI610	GCA_001989835.1
	994804-995592 (+)
INSDC	CP011466.1	AQM19033.1	flagellar basal-body rod protein FlgG	Vibrio anguillarum	PF430-3	GCA_001989695.1
	1031940-1032728 (+)
INSDC	CP011468.1	AQM22417.1	flagellar basal-body rod protein FlgG	Vibrio anguillarum	LMG12010	GCA_001989875.1
	1031318-1032106 (+)
INSDC	CP011470.1	AQM25871.1	flagellar basal-body rod protein FlgG	Vibrio anguillarum	178/90	GCA_001989755.1
	1031308-1032096 (+)
INSDC	CP011472.1	AQM29209.1	flagellar basal-body rod protein FlgG	Vibrio anguillarum	S2 2/9	GCA_001989895.1
	996559-997347 (+)
INSDC	CP011475.1	AQM33628.1	flagellar basal-body rod protein FlgG	Vibrio anguillarum	90-11-287	GCA_001990025.1
	1031303-1032091 (+)
INSDC	CP011436.1	AQM62376.1	flagellar basal-body rod protein FlgG	Vibrio anguillarum	VIB 18	GCA_001998845.1
	1031288-1032076 (+)
INSDC	CP010080.1	AQP32218.1	flagellar basal-body rod protein FlgG	Vibrio anguillarum	PF4	GCA_003595565.1
	978386-979174 (+)
INSDC	CP011464.1	AQP35582.1	flagellar basal-body rod protein FlgG	Vibrio anguillarum	PF7	GCA_001997225.1
	974526-975314 (+)
INSDC	CP016095.1	ARV27115.1	flagellar basal-body rod protein FlgG	Vibrio anguillarum	MVAV6203	GCA_002163795.1
	2280411-2281199 (-)
INSDC	CP021980.1	ASF92520.1	flagellar basal-body rod protein FlgG	Vibrio anguillarum	87-9-116	GCA_002211505.1
	2318552-2319340 (-)
INSDC	CP022099.1	ASG00438.1	flagellar basal-body rod protein FlgG	Vibrio anguillarum	S3 4/9	GCA_002212005.1
	2152655-2153443 (-)
INSDC	CP022101.1	ASG04239.1	flagellar basal-body rod protein FlgG	Vibrio anguillarum	JLL237	GCA_002211985.1
	2272318-2273106 (-)
INSDC	CP022103.1	ASG08027.1	flagellar basal-body rod protein FlgG	Vibrio anguillarum	CNEVA NB11008	GCA_002212025.1
	2344682-2345470 (-)
INSDC	CP022468.1	ASO29746.1	flagellar basal-body rod protein FlgG	Vibrio anguillarum	MHK3	GCA_003595585.1
	2344970-2345758 (-)
INSDC	CP022741.1	ASU22827.1	flagellar basal-body rod protein FlgG	Vibrio qinghaiensis	Q67	GCA_002257545.1
	2072447-2073235 (-)
INSDC	CP023054.1	ASW81682.1	flagellar basal-body rod protein FlgG	Vibrio anguillarum	VIB43	GCA_002287545.1
	2459645-2460433 (-)
INSDC	CP023208.1	ATA48892.1	flagellar basal-body rod protein FlgG	Vibrio anguillarum	ATCC-68554	GCA_002291265.1
	806278-807066 (+)
INSDC	CP023310.1	ATC58190.1	flagellar basal-body rod protein FlgG	Vibrio anguillarum	VIB12	GCA_002310335.1
	2468311-2469099 (-)
INSDC	CP023289.1	AUB87422.1	flagellar basal-body rod protein FlgG	Vibrio anguillarum	PF4	GCA_002813795.1
	920391-921179 (+)
INSDC	CP023291.1	AUB90861.1	flagellar basal-body rod protein FlgG	Vibrio anguillarum	PF4	GCA_002813835.1
	920409-921197 (+)
INSDC	CP023293.1	AUB94301.1	flagellar basal-body rod protein FlgG	Vibrio anguillarum	PF4	GCA_002813815.1
	920252-921040 (+)
INSDC	CP023433.1	AUB97720.1	flagellar basal-body rod protein FlgG	Vibrio anguillarum	PF4	GCA_002813855.1
	920313-921101 (+)
INSDC	CP020534.1	AVT67404.1	flagellar basal-body rod protein FlgG	Vibrio anguillarum	425	GCA_003031205.1
	858487-859275 (+)
INSDC	CP031485.1	AXM47783.1	flagellar basal-body rod protein FlgG	Vibrio anguillarum	PF4-E1-4	GCA_003390535.1
	978389-979177 (+)
INSDC	CP031479.1	AXM51179.1	flagellar basal-body rod protein FlgG	Vibrio anguillarum	PF4-E1-1	GCA_003390515.1
	978389-979177 (+)
INSDC	CP031483.1	AXM54514.1	flagellar basal-body rod protein FlgG	Vibrio anguillarum	PF4-E1-3	GCA_003390595.1
	978385-979173 (+)
INSDC	CP031488.1	AXM56937.1	flagellar basal-body rod protein FlgG	Vibrio anguillarum	PF4-E2-R1	GCA_003390615.1
	920303-921091 (+)
INSDC	CP031481.1	AXM61064.1	flagellar basal-body rod protein FlgG	Vibrio anguillarum	PF4-E1-2	GCA_003390575.1
	978389-979177 (+)
INSDC	CP031498.1	AXM63568.1	flagellar basal-body rod protein FlgG	Vibrio anguillarum	PF4-E2-6	GCA_003390715.1
	920331-921119 (+)
INSDC	CP031487.1	AXM72816.1	flagellar basal-body rod protein FlgG	Vibrio anguillarum	PF4-E1-5	GCA_003390555.1
	978385-979173 (+)
INSDC	CP031494.1	AXM75259.1	flagellar basal-body rod protein FlgG	Vibrio anguillarum	PF4-E2-R4	GCA_003390675.1
	920418-921206 (+)
INSDC	CP031490.1	AXM78555.1	flagellar basal-body rod protein FlgG	Vibrio anguillarum	PF4-E2-2	GCA_003390655.1
	921670-922458 (+)
INSDC	CP031496.1	AXM81868.1	flagellar basal-body rod protein FlgG	Vibrio anguillarum	PF4-E2-5	GCA_003390695.1
	920277-921065 (+)
INSDC	CP031492.1	AXM85164.1	flagellar basal-body rod protein FlgG	Vibrio anguillarum	PF4-E2-3	GCA_003390635.1
	920277-921065 (+)
INSDC	CP031535.1	AXN03465.1	flagellar basal-body rod protein FlgG	Vibrio anguillarum	4299-E1-R1	GCA_003391235.1
	1026636-1027424 (+)
INSDC	CP031519.1	AXN06751.1	flagellar basal-body rod protein FlgG	Vibrio anguillarum	Ba35-E2-2	GCA_003391175.1
	1031312-1032100 (+)
INSDC	CP031527.1	AXN10202.1	flagellar basal-body rod protein FlgG	Vibrio anguillarum	Ba35-E2-R3	GCA_003391155.1
	1031312-1032100 (+)
INSDC	CP031531.1	AXN13603.1	flagellar basal-body rod protein FlgG	Vibrio anguillarum	Ba35-E2-R4	GCA_003391215.1
	1031312-1032100 (+)
INSDC	CP031523.1	AXN17004.1	flagellar basal-body rod protein FlgG	Vibrio anguillarum	Ba35-E2-R1	GCA_003391195.1
	1031340-1032128 (+)
INSDC	CP034672.1	AZS24244.1	flagellar basal-body rod protein FlgG	Vibrio anguillarum	J360	GCA_003399575.2
	797486-798274 (-)
INSDC	LK021130.1	CDQ50904.1	Flagellar basal-body rod protein FlgG (distal rod protein)	Vibrio anguillarum	NB10	GCA_000786425.1
	2311527-2312315 (-)
INSDC	PUIE01000005.1	MBF4214248.1	flagellar basal-body rod protein FlgG	Vibrio anguillarum	V.a.150312-1/1	GCA_015343145.1
	363509-364297 (-)
INSDC	RDPP01000007.1	MBF4219559.1	flagellar basal-body rod protein FlgG	Vibrio anguillarum	891221-1/1	GCA_015343605.1
	9893-10681 (-)
INSDC	RDPO01000002.1	MBF4223737.1	flagellar basal-body rod protein FlgG	Vibrio anguillarum	990909-1/2A	GCA_015343085.1
	301934-302722 (+)
INSDC	RDPU01000002.1	MBF4228579.1	flagellar basal-body rod protein FlgG	Vibrio anguillarum	920619-1/1	GCA_015343125.1
	363632-364420 (-)
INSDC	RDPT01000002.1	MBF4233301.1	flagellar basal-body rod protein FlgG	Vibrio anguillarum	100719-1/4A	GCA_015343635.1
	302009-302797 (+)
INSDC	RDPQ01000013.1	MBF4239850.1	flagellar basal-body rod protein FlgG	Vibrio anguillarum	171124-1/1A	GCA_015343095.1
	301959-302747 (+)
INSDC	RDPS01000014.1	MBF4245575.1	flagellar basal-body rod protein FlgG	Vibrio anguillarum	090819-1/28A	GCA_015343645.1
	9689-10477 (-)
INSDC	RDPN01000031.1	MBF4250335.1	flagellar basal-body rod protein FlgG	Vibrio anguillarum	950810-4/1	GCA_015343595.1
	66854-67642 (+)
INSDC	RDOK01000012.1	MBF4256102.1	flagellar basal-body rod protein FlgG	Vibrio anguillarum	090903-1/2B	GCA_015343315.1
	309663-310451 (+)
INSDC	RDPR01000004.1	MBF4261047.1	flagellar basal-body rod protein FlgG	Vibrio anguillarum	131108-2/1	GCA_015343135.1
	363509-364297 (-)
INSDC	RDPM01000004.1	MBF4265916.1	flagellar basal-body rod protein FlgG	Vibrio anguillarum	030905-1/1A	GCA_015343035.1
	363509-364297 (-)
INSDC	RDOM01000010.1	MBF4271375.1	flagellar basal-body rod protein FlgG	Vibrio anguillarum	17-16730-2A	GCA_015343335.1
	363509-364297 (-)
INSDC	RDPA01000001.1	MBF4275656.1	flagellar basal-body rod protein FlgG	Vibrio anguillarum	090710-1/17A	GCA_015343455.1
	43320-44108 (-)
INSDC	RDPC01000031.1	MBF4283518.1	flagellar basal-body rod protein FlgG	Vibrio anguillarum	060721-1/1B	GCA_015343495.1
	10178-10966 (-)
INSDC	RDOO01000009.1	MBF4287364.1	flagellar basal-body rod protein FlgG	Vibrio anguillarum	910718-2/1A	GCA_015343375.1
	34906-35694 (-)
INSDC	RDOU01000007.1	MBF4292812.1	flagellar basal-body rod protein FlgG	Vibrio anguillarum	171004-1/1	GCA_015342845.1
	363509-364297 (-)
INSDC	RDOW01000005.1	MBF4298187.1	flagellar basal-body rod protein FlgG	Vibrio anguillarum	100819-1/4A	GCA_015342905.1
	309653-310441 (+)
INSDC	RDOR01000008.1	MBF4304212.1	flagellar basal-body rod protein FlgG	Vibrio anguillarum	060712-1/1	GCA_015350365.1
	301939-302727 (+)
INSDC	RDOZ01000033.1	MBF4309352.1	flagellar basal-body rod protein FlgG	Vibrio anguillarum	090819-1/29A	GCA_015342895.1
	21178-21966 (+)
INSDC	RDOV01000001.1	MBF4313653.1	flagellar basal-body rod protein FlgG	Vibrio anguillarum	171026-1/1	GCA_015342855.1
	301959-302747 (+)
INSDC	RDOS01000020.1	MBF4320517.1	flagellar basal-body rod protein FlgG	Vibrio anguillarum	171013-1/4	GCA_015343395.1
	301959-302747 (+)
INSDC	RDOX01000109.1	MBF4326645.1	flagellar basal-body rod protein FlgG	Vibrio anguillarum	100721-1/3A	GCA_015343405.1
	21178-21966 (+)
INSDC	RDOT01000008.1	MBF4329604.1	flagellar basal-body rod protein FlgG	Vibrio anguillarum	171013-1/2	GCA_015343065.1
	363600-364388 (-)
INSDC	RDOY01000031.1	MBF4335165.1	flagellar basal-body rod protein FlgG	Vibrio anguillarum	100719-1/3A	GCA_015343425.1
	33414-34202 (-)
INSDC	RDOP01000038.1	MBF4341545.1	flagellar basal-body rod protein FlgG	Vibrio anguillarum	980617-1/3A	GCA_015342815.1
	65775-66563 (+)
INSDC	RDOL01000008.1	MBF4345261.1	flagellar basal-body rod protein FlgG	Vibrio anguillarum	090602-1/12	GCA_015343295.1
	301934-302722 (+)
INSDC	RDON01000022.1	MBF4352169.1	flagellar basal-body rod protein FlgG	Vibrio anguillarum	840523-2/3	GCA_015343355.1
	301934-302722 (+)
INSDC	RDOQ01000030.1	MBF4357635.1	flagellar basal-body rod protein FlgG	Vibrio anguillarum	9006-04-01	GCA_015342805.1
	34908-35696 (-)
INSDC	RDPB01000015.1	MBF4361512.1	flagellar basal-body rod protein FlgG	Vibrio anguillarum	090519-1/13A	GCA_015342955.1
	309489-310277 (+)
INSDC	RDPL01000010.1	MBF4367486.1	flagellar basal-body rod protein FlgG	Vibrio anguillarum	130829-1/3A	GCA_015343565.1
	299690-300478 (+)
INSDC	RDPI01000004.1	MBF4372409.1	flagellar basal-body rod protein FlgG	Vibrio anguillarum	040915-1/1B	GCA_015343015.1
	307424-308212 (-)
INSDC	RDPH01000023.1	MBF4379398.1	flagellar basal-body rod protein FlgG	Vibrio anguillarum	840613-2/1	GCA_015343535.1
	34906-35694 (-)
INSDC	RDPE01000048.1	MBF4384843.1	flagellar basal-body rod protein FlgG	Vibrio anguillarum	090602-1/6B	GCA_015342945.1
	41910-42698 (-)
INSDC	RDPD01000049.1	MBF4387776.1	flagellar basal-body rod protein FlgG	Vibrio anguillarum	040714-1/4C	GCA_015343505.1
	23612-24400 (-)
INSDC	RDPF01000058.1	MBF4394719.1	flagellar basal-body rod protein FlgG	Vibrio anguillarum	090707-1/1A	GCA_015343475.1
	43420-44208 (-)
INSDC	RDPJ01000011.1	MBF4397502.1	flagellar basal-body rod protein FlgG	Vibrio anguillarum	040809-1/2A	GCA_015343005.1
	309611-310399 (+)
INSDC	RDPG01000079.1	MBF4403540.1	flagellar basal-body rod protein FlgG	Vibrio anguillarum	040714-1/1D	GCA_015342985.1
	66854-67642 (+)
INSDC	RDPK01000001.1	MBF4406580.1	flagellar basal-body rod protein FlgG	Vibrio anguillarum	178581-2	GCA_015343555.1
	301934-302722 (+)
INSDC	RDQB01000012.1	MBF4423498.1	flagellar basal-body rod protein FlgG	Vibrio anguillarum	4070 E	GCA_015350415.1
	198553-199341 (+)
INSDC	RDQD01000021.1	MBF4429635.1	flagellar basal-body rod protein FlgG	Vibrio anguillarum	090707-1/2A	GCA_015350515.1
	21391-22179 (+)
INSDC	SCLC01000001.1	MBF4433646.1	flagellar basal-body rod protein FlgG	Vibrio anguillarum	850617-1/1	GCA_015350525.1
	829442-830230 (-)
INSDC	RDQC01000001.1	MBF4438553.1	flagellar basal-body rod protein FlgG	Vibrio anguillarum	150811-1/228H	GCA_015350445.1
	43061-43849 (-)
INSDC	SCLB01000013.1	MBF4445543.1	flagellar basal-body rod protein FlgG	Vibrio anguillarum	ATCC 43306 (1173/1)	GCA_015350555.1
	65775-66563 (+)
INSDC	JAHGUK010000021.1	MBT2910278.1	flagellar basal-body rod protein FlgG	Vibrio anguillarum	91-7154	GCA_001990045.2
	167077-167865 (+)
INSDC	JAHGUN010000191.1	MBT2915968.1	flagellar basal-body rod protein FlgG	Vibrio anguillarum	4299	GCA_001989655.2
	9697-10485 (-)
INSDC	JAHGUI010000019.1	MBT2918085.1	flagellar basal-body rod protein FlgG	Vibrio anguillarum	90-11-286	GCA_001660505.2
	9713-10501 (-)
INSDC	JAHGUQ010000003.1	MBT2920935.1	flagellar basal-body rod protein FlgG	Vibrio anguillarum	HI610	GCA_001989835.2
	9697-10485 (-)
INSDC	JAHGUW010000004.1	MBT2924382.1	flagellar basal-body rod protein FlgG	Vibrio anguillarum	261/91	GCA_001989775.2
	9696-10484 (-)
INSDC	JAHGUR010000019.1	MBT2930693.1	flagellar basal-body rod protein FlgG	Vibrio anguillarum	PF4	GCA_003595565.2
	65427-66215 (+)
INSDC	JAHGUO010000011.1	MBT2931947.1	flagellar basal-body rod protein FlgG	Vibrio anguillarum	9014-08-01	GCA_001989915.2
	9696-10484 (-)
INSDC	JAHGUJ010000010.1	MBT2935988.1	flagellar basal-body rod protein FlgG	Vibrio anguillarum	90-11-287	GCA_001990025.2
	9696-10484 (-)
INSDC	JAHGUH010000020.1	MBT2940197.1	flagellar basal-body rod protein FlgG	Vibrio anguillarum	87-9-117	GCA_001989715.2
	10127-10915 (-)
INSDC	JAHGUM010000049.1	MBT2944877.1	flagellar basal-body rod protein FlgG	Vibrio anguillarum	601/90	GCA_001990065.2
	10028-10816 (-)
INSDC	JAHGUS010000019.1	MBT2948292.1	flagellar basal-body rod protein FlgG	Vibrio anguillarum	S2 2/9	GCA_001989895.2
	300927-301715 (+)
INSDC	JAHGUL010000036.1	MBT2951935.1	flagellar basal-body rod protein FlgG	Vibrio anguillarum	178/90	GCA_001989755.2
	20447-21235 (+)
INSDC	JAHGUU010000011.1	MBT2954965.1	flagellar basal-body rod protein FlgG	Vibrio anguillarum	6018-01-01	GCA_001990085.2
	301939-302727 (+)
INSDC	JAHGUP010000019.1	MBT2958265.1	flagellar basal-body rod protein FlgG	Vibrio anguillarum	DSM 21597	GCA_001989995.2
	10209-10997 (-)
INSDC	JAHGVA010000023.1	MBT2963013.1	flagellar basal-body rod protein FlgG	Vibrio anguillarum	51/82/2	GCA_001989855.2
	301694-302482 (+)
INSDC	JAHGUT010000028.1	MBT2965914.1	flagellar basal-body rod protein FlgG	Vibrio anguillarum	VA1	GCA_001990105.2
	20213-21001 (+)
INSDC	JAHGUG010000045.1	MBT2974997.1	flagellar basal-body rod protein FlgG	Vibrio anguillarum	87-9-116	GCA_001989935.2
	128491-129279 (+)
INSDC	JAHGUV010000008.1	MBT2976272.1	flagellar basal-body rod protein FlgG	Vibrio anguillarum	VIB 18	GCA_001998845.2
	167077-167865 (+)
INSDC	JAHGUZ010000065.1	MBT2982937.1	flagellar basal-body rod protein FlgG	Vibrio anguillarum	T265	GCA_001989815.2
	9696-10484 (-)
INSDC	JAHGVC010000068.1	MBT2986889.1	flagellar basal-body rod protein FlgG	Vibrio anguillarum	91-8-178	GCA_001989735.2
	20273-21061 (+)
INSDC	JAHGVB010000002.1	MBT2991738.1	flagellar basal-body rod protein FlgG	Vibrio anguillarum	VIB 93	GCA_001990125.2
	363509-364297 (-)
INSDC	JAHGUY010000021.1	MBT3004110.1	flagellar basal-body rod protein FlgG	Vibrio anguillarum	LMG12010	GCA_001989875.2
	9892-10680 (-)
INSDC	JAHGVD010000019.1	MBT3007836.1	flagellar basal-body rod protein FlgG	Vibrio anguillarum	Ba35	GCA_001989795.2
	20550-21338 (+)
INSDC	JAHGUX010000009.1	MBT3018558.1	flagellar basal-body rod protein FlgG	Vibrio anguillarum	A023	GCA_001989675.2
	301907-302695 (+)
INSDC	JAHKEJ010000002.1	MBT9964126.1	flagellar basal-body rod protein FlgG	Vibrio anguillarum	A023	GCA_018789735.1
	20270-21058 (+)
INSDC	JAHKEP010000002.1	MBT9978656.1	flagellar basal-body rod protein FlgG	Vibrio anguillarum	A023 #9	GCA_018790285.1
	232655-233443 (-)
INSDC	JAHKEK010000002.1	MBT9982160.1	flagellar basal-body rod protein FlgG	Vibrio anguillarum	A023 cl23	GCA_018789715.1
	232655-233443 (-)
INSDC	JAHKEN010000002.1	MBT9988178.1	flagellar basal-body rod protein FlgG	Vibrio anguillarum	A023 #11	GCA_018789815.1
	20270-21058 (+)
INSDC	JAHKEM010000002.1	MBT9997355.1	flagellar basal-body rod protein FlgG	Vibrio anguillarum	A023 #16	GCA_018789775.1
	232655-233443 (-)
INSDC	JAHKEL010000002.1	MBU0000860.1	flagellar basal-body rod protein FlgG	Vibrio anguillarum	A023 #17	GCA_018789795.1
	232655-233443 (-)
INSDC	JAHKEO010000002.1	MBU0012083.1	flagellar basal-body rod protein FlgG	Vibrio anguillarum	A023 #10	GCA_018790325.1
	20270-21058 (+)
INSDC	JAHKEU010000002.1	MBU0015587.1	flagellar basal-body rod protein FlgG	Vibrio anguillarum	A023 cl5	GCA_018790395.1
	20270-21058 (+)
INSDC	JAHKEQ010000002.1	MBU0019315.1	flagellar basal-body rod protein FlgG	Vibrio anguillarum	A023 #8	GCA_018790295.1
	232655-233443 (-)
INSDC	JAHKER010000002.1	MBU0022618.1	flagellar basal-body rod protein FlgG	Vibrio anguillarum	A023 cl26	GCA_018790365.1
	20270-21058 (+)
INSDC	JAHKET010000002.1	MBU0026344.1	flagellar basal-body rod protein FlgG	Vibrio anguillarum	A023 cl13	GCA_018790385.1
	232655-233443 (-)
INSDC	JAHKES010000002.1	MBU0029665.1	flagellar basal-body rod protein FlgG	Vibrio anguillarum	A023 cl15	GCA_018790425.1
	20270-21058 (+)
INSDC	JAHKEW010000002.1	MBU0033191.1	flagellar basal-body rod protein FlgG	Vibrio anguillarum	A023 #28	GCA_018789755.1
	20270-21058 (+)
INSDC	JAHKEV010000002.1	MBU0041111.1	flagellar basal-body rod protein FlgG	Vibrio anguillarum	A023 #40	GCA_018790445.1
	20270-21058 (+)
INSDC	JAHKEX010000037.1	MBU0062103.1	flagellar basal-body rod protein FlgG	Vibrio anguillarum	A023 #20	GCA_018790505.1
	20270-21058 (+)
INSDC	JAEOBC010000005.1	MBY7667554.1	flagellar basal-body rod protein FlgG	Vibrio anguillarum	MCCC 1H00007	GCA_019846205.1
	302067-302855 (+)
INSDC	JAEOBB010000014.1	MBY7671278.1	flagellar basal-body rod protein FlgG	Vibrio anguillarum	MCCC 1H00003	GCA_019846165.1
	65879-66667 (+)
INSDC	JAJGNT010000003.1	MCC4235370.1	flagellar basal-body rod protein FlgG	Vibrio anguillarum	FXH-305	GCA_020782075.1
	161744-162532 (+)
INSDC	WXWB01000050.1	NAW89993.1	flagellar basal-body rod protein FlgG	Vibrio sp. V24_P1S3T111	V24_P1S3T111	GCA_009905015.1
	47989-48777 (+)
INSDC	WXWA01000106.1	NAW98648.1	flagellar basal-body rod protein FlgG	Vibrio sp. V23_P3S9T160	V23_P3S9T160	GCA_009904995.1
	11234-12022 (-)
INSDC	WXVZ01000243.1	NAX18544.1	flagellar basal-body rod protein FlgG	Vibrio sp. V22_P2S10T140	V22_P2S10T140	GCA_009905095.1
	7098-7886 (+)
INSDC	WXWC01000104.1	NAX43438.1	flagellar basal-body rod protein FlgG	Vibrio sp. V25_P4S6T154	V25_P4S6T154	GCA_009905035.1
	10986-11774 (-)
INSDC	VHSU01000001.1	NNN46637.1	flagellar basal-body rod protein FlgG	Vibrio sp. 2-2(8)	2-2(8)	GCA_013048585.1
	377220-378008 (-)
INSDC	VHSW01000001.1	NNN68014.1	flagellar basal-body rod protein FlgG	Vibrio sp. 3-2(1)	3-2(1)	GCA_013048635.1
	744673-745461 (-)
INSDC	VHSN01000009.1	NNN76465.1	flagellar basal-body rod protein FlgG	Vibrio sp. B7	B7	GCA_013048775.1
	158890-159678 (+)
INSDC	VHSO01000008.1	NNN92937.1	flagellar basal-body rod protein FlgG	Vibrio sp. B8-1	B8-1	GCA_013048805.1
	26955-27743 (-)
INSDC	VHSL01000001.1	NNN94690.1	flagellar basal-body rod protein FlgG	Vibrio sp. B4-6	B4-6	GCA_013048735.1
	302054-302842 (+)
INSDC	VHSK01000015.1	NNO00781.1	flagellar basal-body rod protein FlgG	Vibrio sp. B1-2	B1-2	GCA_013048725.1
	77496-78284 (-)
INSDC	VHSM01000009.1	NNO08555.1	flagellar basal-body rod protein FlgG	Vibrio sp. B4-12	B4-12	GCA_013048765.1
	158890-159678 (+)
INSDC	VTYO01000002.1	NOI03817.1	flagellar basal-body rod protein FlgG	Vibrio anguillarum	00-84-1	GCA_013113825.1
	186887-187675 (+)
INSDC	AJYS02000274.1	OEE31116.1	flagellar basal-body rod protein FlgG	Vibrio ordalii FS-238	FS-238	GCA_000287155.2
	9471-10259 (-)
INSDC	AJYU02000046.1	OEE41746.1	flagellar basal-body rod protein FlgG	Vibrio anguillarum	FS-144	GCA_000287115.2
	9466-10254 (-)
INSDC	AJYT02000014.1	OEE50213.1	flagellar basal-body rod protein FlgG	Vibrio anguillarum	FF-93	GCA_000287095.2
	9472-10260 (-)
INSDC	AJYR02000031.1	OEE78627.1	flagellar basal-body rod protein FlgG	Vibrio ordalii FF-167	FF-167	GCA_000287075.2
	9864-10652 (-)
INSDC	AJYV02000049.1	OEF90122.1	flagellar basal-body rod protein FlgG	Vibrio anguillarum	12B09	GCA_000287135.2
	1432323-1433111 (-)
INSDC	MNLD01000043.1	OQQ10139.1	flagellar basal-body rod protein FlgG	Vibrio anguillarum	HI618	GCA_002078035.1
	10876-11664 (-)
INSDC	NDIA01000257.1	OXX20192.1	flagellar basal-body rod protein FlgG	Vibrio sp. V05_P4A8T149	V05_P4A8T149	GCA_002241155.1
	9873-10661 (+)
INSDC	NDIB01000233.1	OXX22359.1	flagellar basal-body rod protein FlgG	Vibrio sp. V06_P1A73T115	V06_P1A73T115	GCA_002241185.1
	10046-10834 (-)
INSDC	NDID01000203.1	OXX24561.1	flagellar basal-body rod protein FlgG	Vibrio sp. V08_P9A1T1	V08_P9A1T1	GCA_002241195.1
	11244-12032 (-)
INSDC	NDIE01000062.1	OXX32852.1	flagellar basal-body rod protein FlgG	Vibrio sp. V09_P4A23P171	V09_P4A23P171	GCA_002241235.1
	10207-10995 (-)
INSDC	NDII01000029.1	OXX33460.1	flagellar basal-body rod protein FlgG	Vibrio sp. V14_P6S14T42	V14_P6S14T42	GCA_002241285.1
	161607-162395 (+)
INSDC	NDHZ01000058.1	OXX33859.1	flagellar basal-body rod protein FlgG	Vibrio sp. V04_P4A5T148	V04_P4A5T148	GCA_002241075.1
	10168-10956 (-)
INSDC	NDIG01000228.1	OXX43148.1	flagellar basal-body rod protein FlgG	Vibrio sp. V11_P1A41T118	V11_P1A41T118	GCA_002241265.1
	11245-12033 (-)
INSDC	NDIC01000091.1	OXX48146.1	flagellar basal-body rod protein FlgG	Vibrio sp. V07_P2A8T137	V07_P2A8T137	GCA_002241165.1
	6364-7152 (-)
INSDC	NDIK01000076.1	OXX48496.1	flagellar basal-body rod protein FlgG	Vibrio sp. V17_P4S1T151	V17_P4S1T151	GCA_002241335.1
	9846-10634 (-)
INSDC	NDIH01000101.1	OXX50886.1	flagellar basal-body rod protein FlgG	Vibrio sp. V12_P9A6T4	V12_P9A6T4	GCA_002241275.1
	9934-10722 (-)
INSDC	NDIJ01000024.1	OXX60045.1	flagellar basal-body rod protein FlgG	Vibrio sp. V15_P4S5T153	V15_P4S5T153	GCA_002241355.1
	1451245-1452033 (-)
INSDC	NDIF01000132.1	OXX60405.1	flagellar basal-body rod protein FlgG	Vibrio sp. V10_P2A27P122	V10_P2A27P122	GCA_002241255.1
	6181-6969 (-)
INSDC	NDIL01000003.1	OXX60775.1	flagellar basal-body rod protein FlgG	Vibrio sp. V18_P1S4T112	V18_P1S4T112	GCA_002241365.1
	10185-10973 (-)
INSDC	NDIO01000387.1	OXX66807.1	flagellar basal-body rod protein FlgG	Vibrio sp. V03_P4A6T147	V03_P4A6T147	GCA_002241085.1
	5276-6064 (-)
INSDC	NDIN01000147.1	OXX67679.1	flagellar basal-body rod protein FlgG	Vibrio sp. V20_P4S3T152	V20_P4S3T152	GCA_002241405.1
	10441-11229 (-)
INSDC	NDIM01000085.1	OXX74185.1	flagellar basal-body rod protein FlgG	Vibrio sp. V19_P1S1T109	V19_P1S1T109	GCA_002241375.1
	10095-10883 (-)
INSDC	MTIN01000157.1	PRQ62251.1	flagellar basal-body rod protein FlgG	Vibrio sp. V01_P9A10T6	V01_P9A10T6	GCA_002995435.1
	37275-38063 (-)
INSDC	RCUB01000100.1	RMZ63209.1	flagellar basal-body rod protein FlgG	Vibrio anguillarum	030305-1/5	GCA_003709525.1
	33778-34566 (-)
INSDC	UGPJ01000001.1	STY53120.1	Distal rod protein	Vibrio anguillarum	NCTC12159	GCA_900452855.1
	502116-502904 (-)
INSDC	VSLF01000002.1	TYC94485.1	flagellar basal-body rod protein FlgG	Vibrio anguillarum	531Ad	GCA_008107465.1
	10388-11176 (-)
INSDC	VSLE01000001.1	TYC98280.1	flagellar basal-body rod protein FlgG	Vibrio anguillarum	531Ac	GCA_008107435.1
	301828-302616 (+)

## Sheet: P.sal FLgD
Source	CDS Region in Nucleotide	Protein	Name	Organism	Strain	Assembly
RefSeq	NC_015633.1	WP_013856252.1	flagellar hook assembly protein FlgD	Vibrio anguillarum 775	775	GCF_000217675.1
	1030096-1030803 (+)
RefSeq	NC_022223.1	WP_013856252.1	flagellar hook assembly protein FlgD	Vibrio anguillarum M3	M3	GCF_000462975.1
	1030021-1030728 (+)
RefSeq	NZ_AEZA01000043.1	WP_013856252.1	flagellar hook assembly protein FlgD	Vibrio anguillarum 96F	96F	GCF_000257165.1
	12978-13685 (-)
RefSeq	NZ_AJYR02000031.1	WP_013856252.1	flagellar hook assembly protein FlgD	Vibrio ordalii FF-167	FF-167	GCF_000287075.2
	12970-13677 (-)
RefSeq	NZ_AJYS02000274.1	WP_013856252.1	flagellar hook assembly protein FlgD	Vibrio ordalii FS-238	FS-238	GCF_000287155.2
	12576-13283 (-)
RefSeq	NZ_CP011464.1	WP_013856252.1	flagellar hook assembly protein FlgD	Vibrio anguillarum	PF7	GCF_001997225.1
	971501-972208 (+)
RefSeq	NZ_CP011466.1	WP_013856252.1	flagellar hook assembly protein FlgD	Vibrio anguillarum	PF430-3	GCF_001989695.1
	1028915-1029622 (+)
RefSeq	NZ_CP016095.1	WP_013856252.1	flagellar hook assembly protein FlgD	Vibrio anguillarum	mvav6203	GCF_002163795.1
	2283516-2284223 (-)
RefSeq	NZ_CP020534.1	WP_013856252.1	flagellar hook assembly protein FlgD	Vibrio anguillarum	425	GCF_003031205.1
	855463-856170 (+)
RefSeq	NZ_CP021980.1	WP_013856252.1	flagellar hook assembly protein FlgD	Vibrio anguillarum	87-9-116	GCF_002211505.1
	2321657-2322364 (-)
RefSeq	NZ_CP022099.1	WP_013856252.1	flagellar hook assembly protein FlgD	Vibrio anguillarum	S3 4/9	GCF_002212005.1
	2155760-2156467 (-)
RefSeq	NZ_CP022101.1	WP_013856252.1	flagellar hook assembly protein FlgD	Vibrio anguillarum	JLL237	GCF_002211985.1
	2275423-2276130 (-)
RefSeq	NZ_CP022103.1	WP_013856252.1	flagellar hook assembly protein FlgD	Vibrio anguillarum	CNEVA NB11008	GCF_002212025.1
	2347787-2348494 (-)
RefSeq	NZ_CP022468.1	WP_013856252.1	flagellar hook assembly protein FlgD	Vibrio anguillarum	MHK3	GCF_003595585.1
	2348076-2348783 (-)
RefSeq	NZ_CP023054.1	WP_013856252.1	flagellar hook assembly protein FlgD	Vibrio anguillarum	VIB43	GCF_002287545.1
	2462751-2463458 (-)
RefSeq	NZ_CP023208.1	WP_013856252.1	flagellar hook assembly protein FlgD	Vibrio anguillarum	ATCC-68554	GCF_002291265.1
	803254-803961 (+)
RefSeq	NZ_CP023289.1	WP_013856252.1	flagellar hook assembly protein FlgD	Vibrio anguillarum	PF4	GCF_002813795.1
	917366-918073 (+)
RefSeq	NZ_CP023291.1	WP_013856252.1	flagellar hook assembly protein FlgD	Vibrio anguillarum	PF4	GCF_002813835.1
	917384-918091 (+)
RefSeq	NZ_CP023293.1	WP_013856252.1	flagellar hook assembly protein FlgD	Vibrio anguillarum	PF4	GCF_002813815.1
	917227-917934 (+)
RefSeq	NZ_CP023310.1	WP_013856252.1	flagellar hook assembly protein FlgD	Vibrio anguillarum	VIB12	GCF_002310335.1
	2471416-2472123 (-)
RefSeq	NZ_CP023433.1	WP_013856252.1	flagellar hook assembly protein FlgD	Vibrio anguillarum	PF4	GCF_002813855.1
	917288-917995 (+)
RefSeq	NZ_CP031479.1	WP_013856252.1	flagellar hook assembly protein FlgD	Vibrio anguillarum	PF4-E1-1	GCF_003390515.1
	975364-976071 (+)
RefSeq	NZ_CP031481.1	WP_013856252.1	flagellar hook assembly protein FlgD	Vibrio anguillarum	PF4-E1-2	GCF_003390575.1
	975364-976071 (+)
RefSeq	NZ_CP031483.1	WP_013856252.1	flagellar hook assembly protein FlgD	Vibrio anguillarum	PF4-E1-3	GCF_003390595.1
	975360-976067 (+)
RefSeq	NZ_CP031485.1	WP_013856252.1	flagellar hook assembly protein FlgD	Vibrio anguillarum	PF4-E1-4	GCF_003390535.1
	975364-976071 (+)
RefSeq	NZ_CP031487.1	WP_013856252.1	flagellar hook assembly protein FlgD	Vibrio anguillarum	PF4-E1-5	GCF_003390555.1
	975360-976067 (+)
RefSeq	NZ_CP031488.1	WP_013856252.1	flagellar hook assembly protein FlgD	Vibrio anguillarum	PF4-E2-R1	GCF_003390615.1
	917278-917985 (+)
RefSeq	NZ_CP031490.1	WP_013856252.1	flagellar hook assembly protein FlgD	Vibrio anguillarum	PF4-E2-2	GCF_003390655.1
	918645-919352 (+)
RefSeq	NZ_CP031492.1	WP_013856252.1	flagellar hook assembly protein FlgD	Vibrio anguillarum	PF4-E2-3	GCF_003390635.1
	917252-917959 (+)
RefSeq	NZ_CP031494.1	WP_013856252.1	flagellar hook assembly protein FlgD	Vibrio anguillarum	PF4-E2-R4	GCF_003390675.1
	917393-918100 (+)
RefSeq	NZ_CP031496.1	WP_013856252.1	flagellar hook assembly protein FlgD	Vibrio anguillarum	PF4-E2-5	GCF_003390695.1
	917252-917959 (+)
RefSeq	NZ_CP031498.1	WP_013856252.1	flagellar hook assembly protein FlgD	Vibrio anguillarum	PF4-E2-6	GCF_003390715.1
	917306-918013 (+)
RefSeq	NZ_CP031519.1	WP_013856252.1	flagellar hook assembly protein FlgD	Vibrio anguillarum	Ba35-E2-2	GCF_003391175.1
	1028288-1028995 (+)
RefSeq	NZ_CP031523.1	WP_013856252.1	flagellar hook assembly protein FlgD	Vibrio anguillarum	Ba35-E2-R1	GCF_003391195.1
	1028316-1029023 (+)
RefSeq	NZ_CP031527.1	WP_013856252.1	flagellar hook assembly protein FlgD	Vibrio anguillarum	Ba35-E2-R3	GCF_003391155.1
	1028288-1028995 (+)
RefSeq	NZ_CP031531.1	WP_013856252.1	flagellar hook assembly protein FlgD	Vibrio anguillarum	Ba35-E2-R4	GCF_003391215.1
	1028288-1028995 (+)
RefSeq	NZ_CP031535.1	WP_013856252.1	flagellar hook assembly protein FlgD	Vibrio anguillarum	4299-E1-R1	GCF_003391235.1
	1023611-1024318 (+)
RefSeq	NZ_CP034672.1	WP_013856252.1	flagellar hook assembly protein FlgD	Vibrio anguillarum	J360	GCF_003399575.2
	800592-801299 (-)
RefSeq	NZ_JAEOBB010000014.1	WP_013856252.1	flagellar hook assembly protein FlgD	Vibrio anguillarum	MCCC 1H00003	GCF_019846165.1
	62855-63562 (+)
RefSeq	NZ_JAEOBC010000005.1	WP_013856252.1	flagellar hook assembly protein FlgD	Vibrio anguillarum	MCCC 1H00007	GCF_019846205.1
	299043-299750 (+)
RefSeq	NZ_JAHGUG010000045.1	WP_013856252.1	flagellar hook assembly protein FlgD	Vibrio anguillarum	87-9-116	GCF_001989935.2
	125467-126174 (+)
RefSeq	NZ_JAHGUH010000020.1	WP_013856252.1	flagellar hook assembly protein FlgD	Vibrio anguillarum	87-9-117	GCF_001989715.2
	13232-13939 (-)
RefSeq	NZ_JAHGUI010000019.1	WP_013856252.1	flagellar hook assembly protein FlgD	Vibrio anguillarum	90-11-286	GCF_001660505.2
	12818-13525 (-)
RefSeq	NZ_JAHGUJ010000010.1	WP_013856252.1	flagellar hook assembly protein FlgD	Vibrio anguillarum	90-11-287	GCF_001990025.1
	12801-13508 (-)
RefSeq	NZ_JAHGUK010000021.1	WP_013856252.1	flagellar hook assembly protein FlgD	Vibrio anguillarum	91-7154	GCF_001990045.2
	164053-164760 (+)
RefSeq	NZ_JAHGUL010000036.1	WP_013856252.1	flagellar hook assembly protein FlgD	Vibrio anguillarum	178/90	GCF_001989755.2
	17423-18130 (+)
RefSeq	NZ_JAHGUM010000049.1	WP_013856252.1	flagellar hook assembly protein FlgD	Vibrio anguillarum	601/90	GCF_001990065.2
	13133-13840 (-)
RefSeq	NZ_JAHGUN010000191.1	WP_013856252.1	flagellar hook assembly protein FlgD	Vibrio anguillarum	4299	GCF_001989655.2
	12803-13510 (-)
RefSeq	NZ_JAHGUO010000011.1	WP_013856252.1	flagellar hook assembly protein FlgD	Vibrio anguillarum	9014-08-01	GCF_001989915.2
	12801-13508 (-)
RefSeq	NZ_JAHGUP010000019.1	WP_013856252.1	flagellar hook assembly protein FlgD	Vibrio anguillarum	DSM 21597	GCF_001989995.2
	13314-14021 (-)
RefSeq	NZ_JAHGUQ010000003.1	WP_013856252.1	flagellar hook assembly protein FlgD	Vibrio anguillarum	HI610	GCF_001989835.2
	12803-13510 (-)
RefSeq	NZ_JAHGUR010000019.1	WP_013856252.1	flagellar hook assembly protein FlgD	Vibrio anguillarum	PF4	GCF_003595565.2
	62402-63109 (+)
RefSeq	NZ_JAHGUS010000019.1	WP_013856252.1	flagellar hook assembly protein FlgD	Vibrio anguillarum	S2 2/9	GCF_001989895.2
	297903-298610 (+)
RefSeq	NZ_JAHGUT010000028.1	WP_013856252.1	flagellar hook assembly protein FlgD	Vibrio anguillarum	VA1	GCF_001990105.2
	17189-17896 (+)
RefSeq	NZ_JAHGUU010000011.1	WP_013856252.1	flagellar hook assembly protein FlgD	Vibrio anguillarum	6018-01-01	GCF_001990085.2
	298915-299622 (+)
RefSeq	NZ_JAHGUV010000008.1	WP_013856252.1	flagellar hook assembly protein FlgD	Vibrio anguillarum	VIB 18	GCF_001998845.2
	164053-164760 (+)
RefSeq	NZ_JAHGUW010000004.1	WP_013856252.1	flagellar hook assembly protein FlgD	Vibrio anguillarum	261/91	GCF_001989775.2
	12801-13508 (-)
RefSeq	NZ_JAHGUX010000009.1	WP_013856252.1	flagellar hook assembly protein FlgD	Vibrio anguillarum	A023	GCF_001989675.2
	298883-299590 (+)
RefSeq	NZ_JAHGUY010000021.1	WP_013856252.1	flagellar hook assembly protein FlgD	Vibrio anguillarum	LMG12010	GCF_001989875.2
	12997-13704 (-)
RefSeq	NZ_JAHGUZ010000065.1	WP_013856252.1	flagellar hook assembly protein FlgD	Vibrio anguillarum	T265	GCF_001989815.2
	12801-13508 (-)
RefSeq	NZ_JAHGVA010000023.1	WP_013856252.1	flagellar hook assembly protein FlgD	Vibrio anguillarum	51/82/2	GCF_001989855.2
	298670-299377 (+)
RefSeq	NZ_JAHGVB010000002.1	WP_013856252.1	flagellar hook assembly protein FlgD	Vibrio anguillarum	VIB 93	GCF_001990125.2
	366614-367321 (-)
RefSeq	NZ_JAHGVC010000068.1	WP_013856252.1	flagellar hook assembly protein FlgD	Vibrio anguillarum	91-8-178	GCF_001989735.2
	17249-17956 (+)
RefSeq	NZ_JAHGVD010000019.1	WP_013856252.1	flagellar hook assembly protein FlgD	Vibrio anguillarum	Ba35	GCF_001989795.2
	17526-18233 (+)
RefSeq	NZ_JAHKEJ010000002.1	WP_013856252.1	flagellar hook assembly protein FlgD	Vibrio anguillarum	A023	GCF_018789735.1
	17246-17953 (+)
RefSeq	NZ_JAHKEK010000002.1	WP_013856252.1	flagellar hook assembly protein FlgD	Vibrio anguillarum	A023 cl23	GCF_018789715.1
	235760-236467 (-)
RefSeq	NZ_JAHKEL010000002.1	WP_013856252.1	flagellar hook assembly protein FlgD	Vibrio anguillarum	A023 #17	GCF_018789795.1
	235760-236467 (-)
RefSeq	NZ_JAHKEM010000002.1	WP_013856252.1	flagellar hook assembly protein FlgD	Vibrio anguillarum	A023 #16	GCF_018789775.1
	235760-236467 (-)
RefSeq	NZ_JAHKEN010000002.1	WP_013856252.1	flagellar hook assembly protein FlgD	Vibrio anguillarum	A023 #11	GCF_018789815.1
	17246-17953 (+)
RefSeq	NZ_JAHKEO010000002.1	WP_013856252.1	flagellar hook assembly protein FlgD	Vibrio anguillarum	A023 #10	GCF_018790325.1
	17246-17953 (+)
RefSeq	NZ_JAHKEP010000002.1	WP_013856252.1	flagellar hook assembly protein FlgD	Vibrio anguillarum	A023 #9	GCF_018790285.1
	235760-236467 (-)
RefSeq	NZ_JAHKEQ010000002.1	WP_013856252.1	flagellar hook assembly protein FlgD	Vibrio anguillarum	A023 #8	GCF_018790295.1
	235760-236467 (-)
RefSeq	NZ_JAHKER010000002.1	WP_013856252.1	flagellar hook assembly protein FlgD	Vibrio anguillarum	A023 cl26	GCF_018790365.1
	17246-17953 (+)
RefSeq	NZ_JAHKES010000002.1	WP_013856252.1	flagellar hook assembly protein FlgD	Vibrio anguillarum	A023 cl15	GCF_018790425.1
	17246-17953 (+)
RefSeq	NZ_JAHKET010000002.1	WP_013856252.1	flagellar hook assembly protein FlgD	Vibrio anguillarum	A023 cl13	GCF_018790385.1
	235760-236467 (-)
RefSeq	NZ_JAHKEU010000002.1	WP_013856252.1	flagellar hook assembly protein FlgD	Vibrio anguillarum	A023 cl5	GCF_018790395.1
	17246-17953 (+)
RefSeq	NZ_JAHKEV010000002.1	WP_013856252.1	flagellar hook assembly protein FlgD	Vibrio anguillarum	A023 #40	GCF_018790445.1
	17246-17953 (+)
RefSeq	NZ_JAHKEW010000002.1	WP_013856252.1	flagellar hook assembly protein FlgD	Vibrio anguillarum	A023 #28	GCF_018789755.1
	17246-17953 (+)
RefSeq	NZ_JAHKEX010000037.1	WP_013856252.1	flagellar hook assembly protein FlgD	Vibrio anguillarum	A023 #20	GCF_018790505.1
	17246-17953 (+)
RefSeq	NZ_JAJGNT010000003.1	WP_013856252.1	flagellar hook assembly protein FlgD	Vibrio anguillarum	FXH-305	GCF_020782075.1
	158719-159426 (+)
RefSeq	NZ_LK021130.1	WP_013856252.1	flagellar hook assembly protein FlgD	Vibrio anguillarum	NB10	GCF_000786425.1
	2314632-2315339 (-)
RefSeq	NZ_MCJC01000100.1	WP_013856252.1	flagellar hook assembly protein FlgD	Vibrio anguillarum	ATCC 14181	GCF_001718015.1
	36883-37590 (-)
RefSeq	NZ_MNLD01000043.1	WP_013856252.1	flagellar hook assembly protein FlgD	Vibrio anguillarum	HI618	GCF_002078035.1
	13982-14689 (-)
RefSeq	NZ_MTIN01000157.1	WP_013856252.1	flagellar hook assembly protein FlgD	Vibrio sp. V01_P9A10T6	V01_P9A10T6	GCF_002995435.1
	40380-41087 (-)
RefSeq	NZ_NDIC01000091.1	WP_013856252.1	flagellar hook assembly protein FlgD	Vibrio sp. V07_P2A8T137	V07_P2A8T137	GCF_002241165.1
	9469-10176 (-)
RefSeq	NZ_NDID01000203.1	WP_013856252.1	flagellar hook assembly protein FlgD	Vibrio sp. V08_P9A1T1	V08_P9A1T1	GCF_002241195.1
	14350-15057 (-)
RefSeq	NZ_NDIE01000062.1	WP_013856252.1	flagellar hook assembly protein FlgD	Vibrio sp. V09_P4A23P171	V09_P4A23P171	GCF_002241235.1
	13312-14019 (-)
RefSeq	NZ_NDIF01000132.1	WP_013856252.1	flagellar hook assembly protein FlgD	Vibrio sp. V10_P2A27P122	V10_P2A27P122	GCF_002241255.1
	9286-9993 (-)
RefSeq	NZ_NDIG01000228.1	WP_013856252.1	flagellar hook assembly protein FlgD	Vibrio sp. V11_P1A41T118	V11_P1A41T118	GCF_002241265.1
	14351-15058 (-)
RefSeq	NZ_NDIH01000101.1	WP_013856252.1	flagellar hook assembly protein FlgD	Vibrio sp. V12_P9A6T4	V12_P9A6T4	GCF_002241275.1
	13040-13747 (-)
RefSeq	NZ_NDIJ01000024.1	WP_013856252.1	flagellar hook assembly protein FlgD	Vibrio sp. V15_P4S5T153	V15_P4S5T153	GCF_002241355.1
	1454350-1455057 (-)
RefSeq	NZ_NDIK01000076.1	WP_013856252.1	flagellar hook assembly protein FlgD	Vibrio sp. V17_P4S1T151	V17_P4S1T151	GCF_002241335.1
	12951-13658 (-)
RefSeq	NZ_NDIM01000085.1	WP_013856252.1	flagellar hook assembly protein FlgD	Vibrio sp. V19_P1S1T109	V19_P1S1T109	GCF_002241375.1
	13200-13907 (-)
RefSeq	NZ_NDIN01000147.1	WP_013856252.1	flagellar hook assembly protein FlgD	Vibrio sp. V20_P4S3T152	V20_P4S3T152	GCF_002241405.1
	13546-14253 (-)
RefSeq	NZ_NOWD01000007.1	WP_013856252.1	flagellar hook assembly protein FlgD	Vibrio anguillarum	M93	GCF_002901125.1
	299223-299930 (+)
RefSeq	NZ_PUIE01000005.1	WP_013856252.1	flagellar hook assembly protein FlgD	Vibrio anguillarum	V.a.150312-1/1	GCF_015343145.1
	366614-367321 (-)
RefSeq	NZ_PXJL01000099.1	WP_013856252.1	flagellar hook assembly protein FlgD	Vibrio sp. V02_P2A34T13	V02_P2A34T13	GCF_003006755.1
	2445-3152 (-)
RefSeq	NZ_RCUB01000100.1	WP_013856252.1	flagellar hook assembly protein FlgD	Vibrio anguillarum	030305-1/5	GCF_003709525.1
	36884-37591 (-)
RefSeq	NZ_RDOL01000008.1	WP_013856252.1	flagellar hook assembly protein FlgD	Vibrio anguillarum	090602-1/12	GCF_015343295.1
	298910-299617 (+)
RefSeq	NZ_RDOM01000010.1	WP_013856252.1	flagellar hook assembly protein FlgD	Vibrio anguillarum	17-16730-2A	GCF_015343335.1
	366614-367321 (-)
RefSeq	NZ_RDON01000022.1	WP_013856252.1	flagellar hook assembly protein FlgD	Vibrio anguillarum	840523-2/3	GCF_015343355.1
	298910-299617 (+)
RefSeq	NZ_RDOO01000009.1	WP_013856252.1	flagellar hook assembly protein FlgD	Vibrio anguillarum	910718-2/1A	GCF_015343375.1
	38011-38718 (-)
RefSeq	NZ_RDOP01000038.1	WP_013856252.1	flagellar hook assembly protein FlgD	Vibrio anguillarum	980617-1/3A	GCF_015342815.1
	62751-63458 (+)
RefSeq	NZ_RDOQ01000030.1	WP_013856252.1	flagellar hook assembly protein FlgD	Vibrio anguillarum	9006-04-01	GCF_015342805.1
	38013-38720 (-)
RefSeq	NZ_RDOR01000008.1	WP_013856252.1	flagellar hook assembly protein FlgD	Vibrio anguillarum	060712-1/1	GCF_015350365.1
	298915-299622 (+)
RefSeq	NZ_RDOS01000020.1	WP_013856252.1	flagellar hook assembly protein FlgD	Vibrio anguillarum	171013-1/4	GCF_015343395.1
	298935-299642 (+)
RefSeq	NZ_RDOT01000008.1	WP_013856252.1	flagellar hook assembly protein FlgD	Vibrio anguillarum	171013-1/2	GCF_015343065.1
	366705-367412 (-)
RefSeq	NZ_RDOU01000007.1	WP_013856252.1	flagellar hook assembly protein FlgD	Vibrio anguillarum	171004-1/1	GCF_015342845.1
	366614-367321 (-)
RefSeq	NZ_RDOV01000001.1	WP_013856252.1	flagellar hook assembly protein FlgD	Vibrio anguillarum	171026-1/1	GCF_015342855.1
	298935-299642 (+)
RefSeq	NZ_RDOX01000109.1	WP_013856252.1	flagellar hook assembly protein FlgD	Vibrio anguillarum	100721-1/3A	GCF_015343405.1
	18153-18860 (+)
RefSeq	NZ_RDOY01000031.1	WP_013856252.1	flagellar hook assembly protein FlgD	Vibrio anguillarum	100719-1/3A	GCF_015343425.1
	36519-37226 (-)
RefSeq	NZ_RDOZ01000033.1	WP_013856252.1	flagellar hook assembly protein FlgD	Vibrio anguillarum	090819-1/29A	GCF_015342895.1
	18153-18860 (+)
RefSeq	NZ_RDPA01000001.1	WP_013856252.1	flagellar hook assembly protein FlgD	Vibrio anguillarum	090710-1/17A	GCF_015343455.1
	46425-47132 (-)
RefSeq	NZ_RDPB01000015.1	WP_013856252.1	flagellar hook assembly protein FlgD	Vibrio anguillarum	090519-1/13A	GCF_015342955.1
	306465-307172 (+)
RefSeq	NZ_RDPC01000031.1	WP_013856252.1	flagellar hook assembly protein FlgD	Vibrio anguillarum	060721-1/1B	GCF_015343495.1
	13283-13990 (-)
RefSeq	NZ_RDPD01000049.1	WP_013856252.1	flagellar hook assembly protein FlgD	Vibrio anguillarum	040714-1/4C	GCF_015343505.1
	26717-27424 (-)
RefSeq	NZ_RDPE01000048.1	WP_013856252.1	flagellar hook assembly protein FlgD	Vibrio anguillarum	090602-1/6B	GCF_015342945.1
	45015-45722 (-)
RefSeq	NZ_RDPF01000058.1	WP_013856252.1	flagellar hook assembly protein FlgD	Vibrio anguillarum	090707-1/1A	GCF_015343475.1
	46525-47232 (-)
RefSeq	NZ_RDPG01000079.1	WP_013856252.1	flagellar hook assembly protein FlgD	Vibrio anguillarum	040714-1/1D	GCF_015342985.1
	63830-64537 (+)
RefSeq	NZ_RDPH01000023.1	WP_013856252.1	flagellar hook assembly protein FlgD	Vibrio anguillarum	840613-2/1	GCF_015343535.1
	38011-38718 (-)
RefSeq	NZ_RDPI01000004.1	WP_013856252.1	flagellar hook assembly protein FlgD	Vibrio anguillarum	040915-1/1B	GCF_015343015.1
	310529-311236 (-)
RefSeq	NZ_RDPK01000001.1	WP_013856252.1	flagellar hook assembly protein FlgD	Vibrio anguillarum	178581-2	GCF_015343555.1
	298910-299617 (+)
RefSeq	NZ_RDPL01000010.1	WP_013856252.1	flagellar hook assembly protein FlgD	Vibrio anguillarum	130829-1/3A	GCF_015343565.1
	296666-297373 (+)
RefSeq	NZ_RDPM01000004.1	WP_013856252.1	flagellar hook assembly protein FlgD	Vibrio anguillarum	030905-1/1A	GCF_015343035.1
	366614-367321 (-)
RefSeq	NZ_RDPN01000031.1	WP_013856252.1	flagellar hook assembly protein FlgD	Vibrio anguillarum	950810-4/1	GCF_015343595.1
	63830-64537 (+)
RefSeq	NZ_RDPO01000002.1	WP_013856252.1	flagellar hook assembly protein FlgD	Vibrio anguillarum	990909-1/2A	GCF_015343085.1
	298910-299617 (+)
RefSeq	NZ_RDPP01000007.1	WP_013856252.1	flagellar hook assembly protein FlgD	Vibrio anguillarum	891221-1/1	GCF_015343605.1
	12998-13705 (-)
RefSeq	NZ_RDPQ01000013.1	WP_013856252.1	flagellar hook assembly protein FlgD	Vibrio anguillarum	171124-1/1A	GCF_015343095.1
	298935-299642 (+)
RefSeq	NZ_RDPR01000004.1	WP_013856252.1	flagellar hook assembly protein FlgD	Vibrio anguillarum	131108-2/1	GCF_015343135.1
	366614-367321 (-)
RefSeq	NZ_RDPT01000002.1	WP_013856252.1	flagellar hook assembly protein FlgD	Vibrio anguillarum	100719-1/4A	GCF_015343635.1
	298985-299692 (+)
RefSeq	NZ_RDPU01000002.1	WP_013856252.1	flagellar hook assembly protein FlgD	Vibrio anguillarum	920619-1/1	GCF_015343125.1
	366737-367444 (-)
RefSeq	NZ_RDQD01000021.1	WP_013856252.1	flagellar hook assembly protein FlgD	Vibrio anguillarum	090707-1/2A	GCF_015350515.1
	18367-19074 (+)
RefSeq	NZ_SCLB01000013.1	WP_013856252.1	flagellar hook assembly protein FlgD	Vibrio anguillarum	ATCC 43306 (1173/1)	GCF_015350555.1
	62751-63458 (+)
RefSeq	NZ_UGPJ01000001.1	WP_013856252.1	flagellar hook assembly protein FlgD	Vibrio anguillarum	NCTC12159	GCF_900452855.1
	505221-505928 (-)
RefSeq	NZ_VHSK01000015.1	WP_013856252.1	flagellar hook assembly protein FlgD	Vibrio sp. B1-2	B1-2	GCF_013048725.1
	80601-81308 (-)
RefSeq	NZ_VHSL01000001.1	WP_013856252.1	flagellar hook assembly protein FlgD	Vibrio sp. B4-6	B4-6	GCF_013048735.1
	299029-299736 (+)
RefSeq	NZ_VHSU01000001.1	WP_013856252.1	flagellar hook assembly protein FlgD	Vibrio sp. 2-2(8)	2-2(8)	GCF_013048585.1
	380326-381033 (-)
RefSeq	NZ_VHSW01000001.1	WP_013856252.1	flagellar hook assembly protein FlgD	Vibrio sp. 3-2(1)	3-2(1)	GCF_013048635.1
	747779-748486 (-)
RefSeq	NZ_VSLE01000001.1	WP_013856252.1	flagellar hook assembly protein FlgD	Vibrio anguillarum	531Ac	GCF_008107435.1
	298804-299511 (+)
RefSeq	NZ_VSLF01000002.1	WP_013856252.1	flagellar hook assembly protein FlgD	Vibrio anguillarum	531Ad	GCF_008107465.1
	13493-14200 (-)
RefSeq	NZ_VTYO01000002.1	WP_013856252.1	flagellar hook assembly protein FlgD	Vibrio anguillarum	00-84-1	GCF_013113825.1
	183863-184570 (+)
RefSeq	NZ_WXVZ01000243.1	WP_013856252.1	flagellar hook assembly protein FlgD	Vibrio sp. V22_P2S10T140	V22_P2S10T140	GCF_009905095.1
	4074-4781 (+)
RefSeq	NZ_WXWA01000106.1	WP_013856252.1	flagellar hook assembly protein FlgD	Vibrio sp. V23_P3S9T160	V23_P3S9T160	GCF_009904995.1
	14340-15047 (-)
RefSeq	NZ_WXWC01000104.1	WP_013856252.1	flagellar hook assembly protein FlgD	Vibrio sp. V25_P4S6T154	V25_P4S6T154	GCF_009905035.1
	14091-14798 (-)
INSDC	CP002284.1	AEH32558.1	FlgD	Vibrio anguillarum 775	775	GCA_000217675.1
	1030096-1030803 (+)
INSDC	CP006699.1	AGU57128.1	flagellar basal body rod modification protein FlgD	Vibrio anguillarum M3	M3	GCA_000462975.1
	1030021-1030728 (+)
INSDC	CP011460.1	ANJ23518.1	flagellar biosynthesis protein FlgD	Vibrio anguillarum	90-11-286	GCA_001660505.1
	2239033-2239740 (-)
INSDC	CP010030.1	AQL60110.1	flagellar biosynthesis protein FlgD	Vibrio anguillarum	Ba35	GCA_001989795.1
	1028274-1028981 (+)
INSDC	CP010032.1	AQL63538.1	flagellar biosynthesis protein FlgD	Vibrio anguillarum	261/91	GCA_001989775.1
	1028281-1028988 (+)
INSDC	CP010034.1	AQL67012.1	flagellar biosynthesis protein FlgD	Vibrio anguillarum	91-8-178	GCA_001989735.1
	1028272-1028979 (+)
INSDC	CP010036.1	AQL70490.1	flagellar biosynthesis protein FlgD	Vibrio anguillarum	A023	GCA_001989675.1
	1028254-1028961 (+)
INSDC	CP010038.1	AQL73860.1	flagellar biosynthesis protein FlgD	Vibrio anguillarum	9014-08-01	GCA_001989915.1
	1028228-1028935 (+)
INSDC	CP010040.1	AQL77321.1	flagellar biosynthesis protein FlgD	Vibrio anguillarum	T265	GCA_001989815.1
	1028241-1028948 (+)
INSDC	CP010042.1	AQL80770.1	flagellar biosynthesis protein FlgD	Vibrio anguillarum	51/82/2	GCA_001989855.1
	1028226-1028933 (+)
INSDC	CP010044.1	AQL84228.1	flagellar biosynthesis protein FlgD	Vibrio anguillarum	87-9-116	GCA_001989935.1
	1028278-1028985 (+)
INSDC	CP010046.1	AQL87728.1	flagellar biosynthesis protein FlgD	Vibrio anguillarum	87-9-117	GCA_001989715.1
	1028216-1028923 (+)
INSDC	CP010076.1	AQL91183.1	flagellar biosynthesis protein FlgD	Vibrio anguillarum	601/90	GCA_001990065.1
	1028286-1028993 (+)
INSDC	CP010078.1	AQL94867.1	flagellar biosynthesis protein FlgD	Vibrio anguillarum	VA1	GCA_001990105.1
	1028075-1028782 (+)
INSDC	CP010082.1	AQL98376.1	flagellar biosynthesis protein FlgD	Vibrio anguillarum	91-7154	GCA_001990045.1
	1029374-1030081 (+)
INSDC	CP010084.1	AQM01861.1	flagellar biosynthesis protein FlgD	Vibrio anguillarum	DSM 21597	GCA_001989995.1
	1013152-1013859 (+)
INSDC	CP010291.1	AQM05442.1	flagellar biosynthesis protein FlgD	Vibrio anguillarum	6018-01-01	GCA_001990085.1
	1028246-1028953 (+)
INSDC	CP011438.1	AQM08950.1	flagellar biosynthesis protein FlgD	Vibrio anguillarum	VIB 93	GCA_001990125.1
	1028228-1028935 (+)
INSDC	CP011458.1	AQM12305.1	flagellar biosynthesis protein FlgD	Vibrio anguillarum	4299	GCA_001989655.1
	1031237-1031944 (+)
INSDC	CP011462.1	AQM15579.1	flagellar biosynthesis protein FlgD	Vibrio anguillarum	HI610	GCA_001989835.1
	991779-992486 (+)
INSDC	CP011466.1	AQM19030.1	flagellar biosynthesis protein FlgD	Vibrio anguillarum	PF430-3	GCA_001989695.1
	1028915-1029622 (+)
INSDC	CP011468.1	AQM22414.1	flagellar biosynthesis protein FlgD	Vibrio anguillarum	LMG12010	GCA_001989875.1
	1028294-1029001 (+)
INSDC	CP011470.1	AQM25868.1	flagellar biosynthesis protein FlgD	Vibrio anguillarum	178/90	GCA_001989755.1
	1028284-1028991 (+)
INSDC	CP011472.1	AQM29206.1	flagellar biosynthesis protein FlgD	Vibrio anguillarum	S2 2/9	GCA_001989895.1
	993535-994242 (+)
INSDC	CP011475.1	AQM33625.1	flagellar biosynthesis protein FlgD	Vibrio anguillarum	90-11-287	GCA_001990025.1
	1028279-1028986 (+)
INSDC	CP011436.1	AQM62373.1	flagellar biosynthesis protein FlgD	Vibrio anguillarum	VIB 18	GCA_001998845.1
	1028264-1028971 (+)
INSDC	CP010080.1	AQP32215.1	flagellar biosynthesis protein FlgD	Vibrio anguillarum	PF4	GCA_003595565.1
	975361-976068 (+)
INSDC	CP011464.1	AQP35579.1	flagellar biosynthesis protein FlgD	Vibrio anguillarum	PF7	GCA_001997225.1
	971501-972208 (+)
INSDC	CP016095.1	ARV26008.1	flgD Tudor-like domain protein	Vibrio anguillarum	MVAV6203	GCA_002163795.1
	2283516-2284223 (-)
INSDC	CP021980.1	ASF92523.1	flagellar biosynthesis protein FlgD	Vibrio anguillarum	87-9-116	GCA_002211505.1
	2321657-2322364 (-)
INSDC	CP022099.1	ASG00441.1	flagellar biosynthesis protein FlgD	Vibrio anguillarum	S3 4/9	GCA_002212005.1
	2155760-2156467 (-)
INSDC	CP022101.1	ASG04242.1	flagellar biosynthesis protein FlgD	Vibrio anguillarum	JLL237	GCA_002211985.1
	2275423-2276130 (-)
INSDC	CP022103.1	ASG08030.1	flagellar biosynthesis protein FlgD	Vibrio anguillarum	CNEVA NB11008	GCA_002212025.1
	2347787-2348494 (-)
INSDC	CP022468.1	ASO29749.1	flagellar biosynthesis protein FlgD	Vibrio anguillarum	MHK3	GCA_003595585.1
	2348076-2348783 (-)
INSDC	CP023054.1	ASW81685.1	flagellar hook assembly protein FlgD	Vibrio anguillarum	VIB43	GCA_002287545.1
	2462751-2463458 (-)
INSDC	CP023208.1	ATA48889.1	flagellar hook assembly protein FlgD	Vibrio anguillarum	ATCC-68554	GCA_002291265.1
	803254-803961 (+)
INSDC	CP023310.1	ATC58193.1	flagellar hook assembly protein FlgD	Vibrio anguillarum	VIB12	GCA_002310335.1
	2471416-2472123 (-)
INSDC	CP023289.1	AUB87419.1	flagellar hook assembly protein FlgD	Vibrio anguillarum	PF4	GCA_002813795.1
	917366-918073 (+)
INSDC	CP023291.1	AUB90858.1	flagellar hook assembly protein FlgD	Vibrio anguillarum	PF4	GCA_002813835.1
	917384-918091 (+)
INSDC	CP023293.1	AUB94298.1	flagellar hook assembly protein FlgD	Vibrio anguillarum	PF4	GCA_002813815.1
	917227-917934 (+)
INSDC	CP023433.1	AUB97717.1	flagellar hook assembly protein FlgD	Vibrio anguillarum	PF4	GCA_002813855.1
	917288-917995 (+)
INSDC	CP020534.1	AVT67401.1	flagellar biosynthesis protein FlgD	Vibrio anguillarum	425	GCA_003031205.1
	855463-856170 (+)
INSDC	CP031485.1	AXM47780.1	flagellar hook assembly protein FlgD	Vibrio anguillarum	PF4-E1-4	GCA_003390535.1
	975364-976071 (+)
INSDC	CP031479.1	AXM51176.1	flagellar hook assembly protein FlgD	Vibrio anguillarum	PF4-E1-1	GCA_003390515.1
	975364-976071 (+)
INSDC	CP031483.1	AXM54511.1	flagellar hook assembly protein FlgD	Vibrio anguillarum	PF4-E1-3	GCA_003390595.1
	975360-976067 (+)
INSDC	CP031488.1	AXM56934.1	flagellar hook assembly protein FlgD	Vibrio anguillarum	PF4-E2-R1	GCA_003390615.1
	917278-917985 (+)
INSDC	CP031481.1	AXM61061.1	flagellar hook assembly protein FlgD	Vibrio anguillarum	PF4-E1-2	GCA_003390575.1
	975364-976071 (+)
INSDC	CP031498.1	AXM63565.1	flagellar hook assembly protein FlgD	Vibrio anguillarum	PF4-E2-6	GCA_003390715.1
	917306-918013 (+)
INSDC	CP031487.1	AXM72813.1	flagellar hook assembly protein FlgD	Vibrio anguillarum	PF4-E1-5	GCA_003390555.1
	975360-976067 (+)
INSDC	CP031494.1	AXM75256.1	flagellar hook assembly protein FlgD	Vibrio anguillarum	PF4-E2-R4	GCA_003390675.1
	917393-918100 (+)
INSDC	CP031490.1	AXM78552.1	flagellar hook assembly protein FlgD	Vibrio anguillarum	PF4-E2-2	GCA_003390655.1
	918645-919352 (+)
INSDC	CP031496.1	AXM81865.1	flagellar hook assembly protein FlgD	Vibrio anguillarum	PF4-E2-5	GCA_003390695.1
	917252-917959 (+)
INSDC	CP031492.1	AXM85161.1	flagellar hook assembly protein FlgD	Vibrio anguillarum	PF4-E2-3	GCA_003390635.1
	917252-917959 (+)
INSDC	CP031535.1	AXN03462.1	flagellar hook assembly protein FlgD	Vibrio anguillarum	4299-E1-R1	GCA_003391235.1
	1023611-1024318 (+)
INSDC	CP031519.1	AXN06748.1	flagellar hook assembly protein FlgD	Vibrio anguillarum	Ba35-E2-2	GCA_003391175.1
	1028288-1028995 (+)
INSDC	CP031527.1	AXN10199.1	flagellar hook assembly protein FlgD	Vibrio anguillarum	Ba35-E2-R3	GCA_003391155.1
	1028288-1028995 (+)
INSDC	CP031531.1	AXN13600.1	flagellar hook assembly protein FlgD	Vibrio anguillarum	Ba35-E2-R4	GCA_003391215.1
	1028288-1028995 (+)
INSDC	CP031523.1	AXN17001.1	flagellar hook assembly protein FlgD	Vibrio anguillarum	Ba35-E2-R1	GCA_003391195.1
	1028316-1029023 (+)
INSDC	CP034672.1	AZS24247.1	flagellar hook assembly protein FlgD	Vibrio anguillarum	J360	GCA_003399575.2
	800592-801299 (-)
INSDC	LK021130.1	CDQ50907.1	Flagellar basal-body rod protein FlgD	Vibrio anguillarum	NB10	GCA_000786425.1
	2314632-2315339 (-)
INSDC	PUIE01000005.1	MBF4214251.1	flagellar hook assembly protein FlgD	Vibrio anguillarum	V.a.150312-1/1	GCA_015343145.1
	366614-367321 (-)
INSDC	RDPP01000007.1	MBF4219562.1	flagellar hook assembly protein FlgD	Vibrio anguillarum	891221-1/1	GCA_015343605.1
	12998-13705 (-)
INSDC	RDPO01000002.1	MBF4223734.1	flagellar hook assembly protein FlgD	Vibrio anguillarum	990909-1/2A	GCA_015343085.1
	298910-299617 (+)
INSDC	RDPU01000002.1	MBF4228582.1	flagellar hook assembly protein FlgD	Vibrio anguillarum	920619-1/1	GCA_015343125.1
	366737-367444 (-)
INSDC	RDPT01000002.1	MBF4233298.1	flagellar hook assembly protein FlgD	Vibrio anguillarum	100719-1/4A	GCA_015343635.1
	298985-299692 (+)
INSDC	RDPQ01000013.1	MBF4239847.1	flagellar hook assembly protein FlgD	Vibrio anguillarum	171124-1/1A	GCA_015343095.1
	298935-299642 (+)
INSDC	RDPS01000014.1	MBF4245578.1	flagellar hook assembly protein FlgD	Vibrio anguillarum	090819-1/28A	GCA_015343645.1
	12794-13501 (-)
INSDC	RDPN01000031.1	MBF4250332.1	flagellar hook assembly protein FlgD	Vibrio anguillarum	950810-4/1	GCA_015343595.1
	63830-64537 (+)
INSDC	RDPR01000004.1	MBF4261050.1	flagellar hook assembly protein FlgD	Vibrio anguillarum	131108-2/1	GCA_015343135.1
	366614-367321 (-)
INSDC	RDPM01000004.1	MBF4265919.1	flagellar hook assembly protein FlgD	Vibrio anguillarum	030905-1/1A	GCA_015343035.1
	366614-367321 (-)
INSDC	RDOM01000010.1	MBF4271378.1	flagellar hook assembly protein FlgD	Vibrio anguillarum	17-16730-2A	GCA_015343335.1
	366614-367321 (-)
INSDC	RDPA01000001.1	MBF4275659.1	flagellar hook assembly protein FlgD	Vibrio anguillarum	090710-1/17A	GCA_015343455.1
	46425-47132 (-)
INSDC	RDPC01000031.1	MBF4283521.1	flagellar hook assembly protein FlgD	Vibrio anguillarum	060721-1/1B	GCA_015343495.1
	13283-13990 (-)
INSDC	RDOO01000009.1	MBF4287367.1	flagellar hook assembly protein FlgD	Vibrio anguillarum	910718-2/1A	GCA_015343375.1
	38011-38718 (-)
INSDC	RDOU01000007.1	MBF4292815.1	flagellar hook assembly protein FlgD	Vibrio anguillarum	171004-1/1	GCA_015342845.1
	366614-367321 (-)
INSDC	RDOR01000008.1	MBF4304209.1	flagellar hook assembly protein FlgD	Vibrio anguillarum	060712-1/1	GCA_015350365.1
	298915-299622 (+)
INSDC	RDOZ01000033.1	MBF4309349.1	flagellar hook assembly protein FlgD	Vibrio anguillarum	090819-1/29A	GCA_015342895.1
	18153-18860 (+)
INSDC	RDOV01000001.1	MBF4313650.1	flagellar hook assembly protein FlgD	Vibrio anguillarum	171026-1/1	GCA_015342855.1
	298935-299642 (+)
INSDC	RDOS01000020.1	MBF4320514.1	flagellar hook assembly protein FlgD	Vibrio anguillarum	171013-1/4	GCA_015343395.1
	298935-299642 (+)
INSDC	RDOX01000109.1	MBF4326642.1	flagellar hook assembly protein FlgD	Vibrio anguillarum	100721-1/3A	GCA_015343405.1
	18153-18860 (+)
INSDC	RDOT01000008.1	MBF4329607.1	flagellar hook assembly protein FlgD	Vibrio anguillarum	171013-1/2	GCA_015343065.1
	366705-367412 (-)
INSDC	RDOY01000031.1	MBF4335168.1	flagellar hook assembly protein FlgD	Vibrio anguillarum	100719-1/3A	GCA_015343425.1
	36519-37226 (-)
INSDC	RDOP01000038.1	MBF4341542.1	flagellar hook assembly protein FlgD	Vibrio anguillarum	980617-1/3A	GCA_015342815.1
	62751-63458 (+)
INSDC	RDOL01000008.1	MBF4345258.1	flagellar hook assembly protein FlgD	Vibrio anguillarum	090602-1/12	GCA_015343295.1
	298910-299617 (+)
INSDC	RDON01000022.1	MBF4352166.1	flagellar hook assembly protein FlgD	Vibrio anguillarum	840523-2/3	GCA_015343355.1
	298910-299617 (+)
INSDC	RDOQ01000030.1	MBF4357638.1	flagellar hook assembly protein FlgD	Vibrio anguillarum	9006-04-01	GCA_015342805.1
	38013-38720 (-)
INSDC	RDPB01000015.1	MBF4361509.1	flagellar hook assembly protein FlgD	Vibrio anguillarum	090519-1/13A	GCA_015342955.1
	306465-307172 (+)
INSDC	RDPL01000010.1	MBF4367483.1	flagellar hook assembly protein FlgD	Vibrio anguillarum	130829-1/3A	GCA_015343565.1
	296666-297373 (+)
INSDC	RDPI01000004.1	MBF4372412.1	flagellar hook assembly protein FlgD	Vibrio anguillarum	040915-1/1B	GCA_015343015.1
	310529-311236 (-)
INSDC	RDPH01000023.1	MBF4379401.1	flagellar hook assembly protein FlgD	Vibrio anguillarum	840613-2/1	GCA_015343535.1
	38011-38718 (-)
INSDC	RDPE01000048.1	MBF4384846.1	flagellar hook assembly protein FlgD	Vibrio anguillarum	090602-1/6B	GCA_015342945.1
	45015-45722 (-)
INSDC	RDPD01000049.1	MBF4387779.1	flagellar hook assembly protein FlgD	Vibrio anguillarum	040714-1/4C	GCA_015343505.1
	26717-27424 (-)
INSDC	RDPF01000058.1	MBF4394722.1	flagellar hook assembly protein FlgD	Vibrio anguillarum	090707-1/1A	GCA_015343475.1
	46525-47232 (-)
INSDC	RDPG01000079.1	MBF4403537.1	flagellar hook assembly protein FlgD	Vibrio anguillarum	040714-1/1D	GCA_015342985.1
	63830-64537 (+)
INSDC	RDPK01000001.1	MBF4406577.1	flagellar hook assembly protein FlgD	Vibrio anguillarum	178581-2	GCA_015343555.1
	298910-299617 (+)
INSDC	RDQD01000021.1	MBF4429632.1	flagellar hook assembly protein FlgD	Vibrio anguillarum	090707-1/2A	GCA_015350515.1
	18367-19074 (+)
INSDC	SCLC01000001.1	MBF4433649.1	flagellar hook assembly protein FlgD	Vibrio anguillarum	850617-1/1	GCA_015350525.1
	832548-833255 (-)
INSDC	SCLB01000013.1	MBF4445540.1	flagellar hook assembly protein FlgD	Vibrio anguillarum	ATCC 43306 (1173/1)	GCA_015350555.1
	62751-63458 (+)
INSDC	JAHGUK010000021.1	MBT2910275.1	flagellar hook assembly protein FlgD	Vibrio anguillarum	91-7154	GCA_001990045.2
	164053-164760 (+)
INSDC	JAHGUN010000191.1	MBT2915971.1	flagellar hook assembly protein FlgD	Vibrio anguillarum	4299	GCA_001989655.2
	12803-13510 (-)
INSDC	JAHGUI010000019.1	MBT2918088.1	flagellar hook assembly protein FlgD	Vibrio anguillarum	90-11-286	GCA_001660505.2
	12818-13525 (-)
INSDC	JAHGUQ010000003.1	MBT2920938.1	flagellar hook assembly protein FlgD	Vibrio anguillarum	HI610	GCA_001989835.2
	12803-13510 (-)
INSDC	JAHGUW010000004.1	MBT2924385.1	flagellar hook assembly protein FlgD	Vibrio anguillarum	261/91	GCA_001989775.2
	12801-13508 (-)
INSDC	JAHGUR010000019.1	MBT2930690.1	flagellar hook assembly protein FlgD	Vibrio anguillarum	PF4	GCA_003595565.2
	62402-63109 (+)
INSDC	JAHGUO010000011.1	MBT2931950.1	flagellar hook assembly protein FlgD	Vibrio anguillarum	9014-08-01	GCA_001989915.2
	12801-13508 (-)
INSDC	JAHGUJ010000010.1	MBT2935991.1	flagellar hook assembly protein FlgD	Vibrio anguillarum	90-11-287	GCA_001990025.2
	12801-13508 (-)
INSDC	JAHGUH010000020.1	MBT2940200.1	flagellar hook assembly protein FlgD	Vibrio anguillarum	87-9-117	GCA_001989715.2
	13232-13939 (-)
INSDC	JAHGUM010000049.1	MBT2944880.1	flagellar hook assembly protein FlgD	Vibrio anguillarum	601/90	GCA_001990065.2
	13133-13840 (-)
INSDC	JAHGUS010000019.1	MBT2948289.1	flagellar hook assembly protein FlgD	Vibrio anguillarum	S2 2/9	GCA_001989895.2
	297903-298610 (+)
INSDC	JAHGUL010000036.1	MBT2951932.1	flagellar hook assembly protein FlgD	Vibrio anguillarum	178/90	GCA_001989755.2
	17423-18130 (+)
INSDC	JAHGUU010000011.1	MBT2954962.1	flagellar hook assembly protein FlgD	Vibrio anguillarum	6018-01-01	GCA_001990085.2
	298915-299622 (+)
INSDC	JAHGUP010000019.1	MBT2958268.1	flagellar hook assembly protein FlgD	Vibrio anguillarum	DSM 21597	GCA_001989995.2
	13314-14021 (-)
INSDC	JAHGVA010000023.1	MBT2963010.1	flagellar hook assembly protein FlgD	Vibrio anguillarum	51/82/2	GCA_001989855.2
	298670-299377 (+)
INSDC	JAHGUT010000028.1	MBT2965911.1	flagellar hook assembly protein FlgD	Vibrio anguillarum	VA1	GCA_001990105.2
	17189-17896 (+)
INSDC	JAHGUG010000045.1	MBT2974994.1	flagellar hook assembly protein FlgD	Vibrio anguillarum	87-9-116	GCA_001989935.2
	125467-126174 (+)
INSDC	JAHGUV010000008.1	MBT2976269.1	flagellar hook assembly protein FlgD	Vibrio anguillarum	VIB 18	GCA_001998845.2
	164053-164760 (+)
INSDC	JAHGUZ010000065.1	MBT2982940.1	flagellar hook assembly protein FlgD	Vibrio anguillarum	T265	GCA_001989815.2
	12801-13508 (-)
INSDC	JAHGVC010000068.1	MBT2986886.1	flagellar hook assembly protein FlgD	Vibrio anguillarum	91-8-178	GCA_001989735.2
	17249-17956 (+)
INSDC	JAHGVB010000002.1	MBT2991741.1	flagellar hook assembly protein FlgD	Vibrio anguillarum	VIB 93	GCA_001990125.2
	366614-367321 (-)
INSDC	JAHGUY010000021.1	MBT3004113.1	flagellar hook assembly protein FlgD	Vibrio anguillarum	LMG12010	GCA_001989875.2
	12997-13704 (-)
INSDC	JAHGVD010000019.1	MBT3007833.1	flagellar hook assembly protein FlgD	Vibrio anguillarum	Ba35	GCA_001989795.2
	17526-18233 (+)
INSDC	JAHGUX010000009.1	MBT3018555.1	flagellar hook assembly protein FlgD	Vibrio anguillarum	A023	GCA_001989675.2
	298883-299590 (+)
INSDC	JAHKEJ010000002.1	MBT9964123.1	flagellar hook assembly protein FlgD	Vibrio anguillarum	A023	GCA_018789735.1
	17246-17953 (+)
INSDC	JAHKEP010000002.1	MBT9978659.1	flagellar hook assembly protein FlgD	Vibrio anguillarum	A023 #9	GCA_018790285.1
	235760-236467 (-)
INSDC	JAHKEK010000002.1	MBT9982163.1	flagellar hook assembly protein FlgD	Vibrio anguillarum	A023 cl23	GCA_018789715.1
	235760-236467 (-)
INSDC	JAHKEN010000002.1	MBT9988175.1	flagellar hook assembly protein FlgD	Vibrio anguillarum	A023 #11	GCA_018789815.1
	17246-17953 (+)
INSDC	JAHKEM010000002.1	MBT9997358.1	flagellar hook assembly protein FlgD	Vibrio anguillarum	A023 #16	GCA_018789775.1
	235760-236467 (-)
INSDC	JAHKEL010000002.1	MBU0000863.1	flagellar hook assembly protein FlgD	Vibrio anguillarum	A023 #17	GCA_018789795.1
	235760-236467 (-)
INSDC	JAHKEO010000002.1	MBU0012080.1	flagellar hook assembly protein FlgD	Vibrio anguillarum	A023 #10	GCA_018790325.1
	17246-17953 (+)
INSDC	JAHKEU010000002.1	MBU0015584.1	flagellar hook assembly protein FlgD	Vibrio anguillarum	A023 cl5	GCA_018790395.1
	17246-17953 (+)
INSDC	JAHKEQ010000002.1	MBU0019318.1	flagellar hook assembly protein FlgD	Vibrio anguillarum	A023 #8	GCA_018790295.1
	235760-236467 (-)
INSDC	JAHKER010000002.1	MBU0022615.1	flagellar hook assembly protein FlgD	Vibrio anguillarum	A023 cl26	GCA_018790365.1
	17246-17953 (+)
INSDC	JAHKET010000002.1	MBU0026347.1	flagellar hook assembly protein FlgD	Vibrio anguillarum	A023 cl13	GCA_018790385.1
	235760-236467 (-)
INSDC	JAHKES010000002.1	MBU0029662.1	flagellar hook assembly protein FlgD	Vibrio anguillarum	A023 cl15	GCA_018790425.1
	17246-17953 (+)
INSDC	JAHKEW010000002.1	MBU0033188.1	flagellar hook assembly protein FlgD	Vibrio anguillarum	A023 #28	GCA_018789755.1
	17246-17953 (+)
INSDC	JAHKEV010000002.1	MBU0041108.1	flagellar hook assembly protein FlgD	Vibrio anguillarum	A023 #40	GCA_018790445.1
	17246-17953 (+)
INSDC	JAHKEX010000037.1	MBU0062100.1	flagellar hook assembly protein FlgD	Vibrio anguillarum	A023 #20	GCA_018790505.1
	17246-17953 (+)
INSDC	JAEOBC010000005.1	MBY7667551.1	flagellar hook assembly protein FlgD	Vibrio anguillarum	MCCC 1H00007	GCA_019846205.1
	299043-299750 (+)
INSDC	JAEOBB010000014.1	MBY7671275.1	flagellar hook assembly protein FlgD	Vibrio anguillarum	MCCC 1H00003	GCA_019846165.1
	62855-63562 (+)
INSDC	JAJGNT010000003.1	MCC4235367.1	flagellar hook assembly protein FlgD	Vibrio anguillarum	FXH-305	GCA_020782075.1
	158719-159426 (+)
INSDC	WXWA01000106.1	NAW98651.1	flagellar hook assembly protein FlgD	Vibrio sp. V23_P3S9T160	V23_P3S9T160	GCA_009904995.1
	14340-15047 (-)
INSDC	WXVZ01000243.1	NAX18541.1	flagellar hook assembly protein FlgD	Vibrio sp. V22_P2S10T140	V22_P2S10T140	GCA_009905095.1
	4074-4781 (+)
INSDC	WXWC01000104.1	NAX43441.1	flagellar hook assembly protein FlgD	Vibrio sp. V25_P4S6T154	V25_P4S6T154	GCA_009905035.1
	14091-14798 (-)
INSDC	VHSU01000001.1	NNN46640.1	flagellar hook assembly protein FlgD	Vibrio sp. 2-2(8)	2-2(8)	GCA_013048585.1
	380326-381033 (-)
INSDC	VHSW01000001.1	NNN68017.1	flagellar hook assembly protein FlgD	Vibrio sp. 3-2(1)	3-2(1)	GCA_013048635.1
	747779-748486 (-)
INSDC	VHSL01000001.1	NNN94687.1	flagellar hook assembly protein FlgD	Vibrio sp. B4-6	B4-6	GCA_013048735.1
	299029-299736 (+)
INSDC	VHSK01000015.1	NNO00784.1	flagellar hook assembly protein FlgD	Vibrio sp. B1-2	B1-2	GCA_013048725.1
	80601-81308 (-)
INSDC	VTYO01000002.1	NOI03814.1	flagellar hook assembly protein FlgD	Vibrio anguillarum	00-84-1	GCA_013113825.1
	183863-184570 (+)
INSDC	AJYS02000274.1	OEE31119.1	flagellar biosynthesis protein FlgD	Vibrio ordalii FS-238	FS-238	GCA_000287155.2
	12576-13283 (-)
INSDC	AJYR02000031.1	OEE78630.1	flagellar biosynthesis protein FlgD	Vibrio ordalii FF-167	FF-167	GCA_000287075.2
	12970-13677 (-)
INSDC	MNLD01000043.1	OQQ10142.1	flagellar biosynthesis protein FlgD	Vibrio anguillarum	HI618	GCA_002078035.1
	13982-14689 (-)
INSDC	NDID01000203.1	OXX24564.1	flagellar biosynthesis protein FlgD	Vibrio sp. V08_P9A1T1	V08_P9A1T1	GCA_002241195.1
	14350-15057 (-)
INSDC	NDIE01000062.1	OXX32855.1	flagellar biosynthesis protein FlgD	Vibrio sp. V09_P4A23P171	V09_P4A23P171	GCA_002241235.1
	13312-14019 (-)
INSDC	NDIG01000228.1	OXX43151.1	flagellar biosynthesis protein FlgD	Vibrio sp. V11_P1A41T118	V11_P1A41T118	GCA_002241265.1
	14351-15058 (-)
INSDC	NDIC01000091.1	OXX48149.1	flagellar biosynthesis protein FlgD	Vibrio sp. V07_P2A8T137	V07_P2A8T137	GCA_002241165.1
	9469-10176 (-)
INSDC	NDIK01000076.1	OXX48499.1	flagellar biosynthesis protein FlgD	Vibrio sp. V17_P4S1T151	V17_P4S1T151	GCA_002241335.1
	12951-13658 (-)
INSDC	NDIH01000101.1	OXX50889.1	flagellar biosynthesis protein FlgD	Vibrio sp. V12_P9A6T4	V12_P9A6T4	GCA_002241275.1
	13040-13747 (-)
INSDC	NDIJ01000024.1	OXX60048.1	flagellar biosynthesis protein FlgD	Vibrio sp. V15_P4S5T153	V15_P4S5T153	GCA_002241355.1
	1454350-1455057 (-)
INSDC	NDIF01000132.1	OXX60408.1	flagellar biosynthesis protein FlgD	Vibrio sp. V10_P2A27P122	V10_P2A27P122	GCA_002241255.1
	9286-9993 (-)
INSDC	NDIO01000387.1	OXX66810.1	flagellar biosynthesis protein FlgD	Vibrio sp. V03_P4A6T147	V03_P4A6T147	GCA_002241085.1
	8382-9089 (-)
INSDC	NDIN01000147.1	OXX67682.1	flagellar biosynthesis protein FlgD	Vibrio sp. V20_P4S3T152	V20_P4S3T152	GCA_002241405.1
	13546-14253 (-)
INSDC	NDIM01000085.1	OXX74188.1	flagellar biosynthesis protein FlgD	Vibrio sp. V19_P1S1T109	V19_P1S1T109	GCA_002241375.1
	13200-13907 (-)
INSDC	MTIN01000157.1	PRQ62254.1	flagellar biosynthesis protein FlgD	Vibrio sp. V01_P9A10T6	V01_P9A10T6	GCA_002995435.1
	40380-41087 (-)
INSDC	PXJL01000099.1	PSD42697.1	flagellar hook assembly protein FlgD	Vibrio sp. V02_P2A34T13	V02_P2A34T13	GCA_003006755.1
	2445-3152 (-)
INSDC	RCUB01000100.1	RMZ63212.1	flagellar hook assembly protein FlgD	Vibrio anguillarum	030305-1/5	GCA_003709525.1
	36884-37591 (-)
INSDC	UGPJ01000001.1	STY53123.1	Basal-body rod modification protein flgD	Vibrio anguillarum	NCTC12159	GCA_900452855.1
	505221-505928 (-)
INSDC	VSLF01000002.1	TYC94488.1	flagellar hook assembly protein FlgD	Vibrio anguillarum	531Ad	GCA_008107465.1
	13493-14200 (-)
INSDC	VSLE01000001.1	TYC98277.1	flagellar hook assembly protein FlgD	Vibrio anguillarum	531Ac	GCA_008107435.1
	298804-299511 (+)

## Sheet: P. sal LPTD
Source	CDS Region in Nucleotide	Protein	Name	Organism	Strain	Assembly
RefSeq	NZ_CP023054.1	WP_029388238.1	LPS assembly protein LptD	Vibrio anguillarum	VIB43	GCF_002287545.1
	417183-419552 (-)
RefSeq	NZ_CP034672.1	WP_029388238.1	LPS assembly protein LptD	Vibrio anguillarum	J360	GCF_003399575.2
	2019601-2021970 (-)
RefSeq	NZ_JAHGUQ010000044.1	WP_029388238.1	LPS assembly protein LptD	Vibrio anguillarum	HI610	GCF_001989835.2
	9708-12077 (-)
RefSeq	NZ_MCJC01000008.1	WP_029388238.1	LPS assembly protein LptD	Vibrio anguillarum	ATCC 14181	GCF_001718015.1
	9666-12035 (-)
RefSeq	NZ_NOWD01000023.1	WP_029388238.1	LPS assembly protein LptD	Vibrio anguillarum	M93	GCF_002901125.1
	60486-62855 (-)
RefSeq	NZ_RCUB01000062.1	WP_029388238.1	LPS assembly protein LptD	Vibrio anguillarum	030305-1/5	GCF_003709525.1
	9667-12036 (-)
RefSeq	NZ_RDOX01000121.1	WP_029388238.1	LPS assembly protein LptD	Vibrio anguillarum	100721-1/3A	GCF_015343405.1
	20531-22900 (+)
RefSeq	NZ_RDOZ01000041.1	WP_029388238.1	LPS assembly protein LptD	Vibrio anguillarum	090819-1/29A	GCF_015342895.1
	9667-12036 (-)
INSDC	CP011462.1	AQM16936.1	LPS assembly protein LptD	Vibrio anguillarum	HI610	GCA_001989835.1
	2892851-2895220 (+)
INSDC	CP023054.1	ASW79996.1	LPS assembly protein LptD	Vibrio anguillarum	VIB43	GCA_002287545.1
	417183-419552 (-)
INSDC	CP034672.1	AZS25263.1	LPS assembly protein LptD	Vibrio anguillarum	J360	GCA_003399575.2
	2019601-2021970 (-)
INSDC	RDOZ01000041.1	MBF4309857.1	LPS assembly protein LptD	Vibrio anguillarum	090819-1/29A	GCA_015342895.1
	9667-12036 (-)
INSDC	RDOX01000121.1	MBF4326852.1	LPS assembly protein LptD	Vibrio anguillarum	100721-1/3A	GCA_015343405.1
	20531-22900 (+)
INSDC	JAHGUQ010000044.1	MBT2922358.1	LPS assembly protein LptD	Vibrio anguillarum	HI610	GCA_001989835.2
	9708-12077 (-)
INSDC	RCUB01000062.1	RMZ63743.1	LPS assembly protein LptD	Vibrio anguillarum	030305-1/5	GCA_003709525.1
	9667-12036 (-)

## Sheet: P.sal BamA
Source	CDS Region in Nucleotide	Protein	Name	Organism	Strain	Assembly
RefSeq	NZ_CP023054.1	WP_019282310.1	outer membrane protein assembly factor BamA	Vibrio anguillarum	VIB43	GCF_002287545.1
	2510236-2512668 (-)
RefSeq	NZ_CP034672.1	WP_019282310.1	outer membrane protein assembly factor BamA	Vibrio anguillarum	J360	GCF_003399575.2
	848077-850509 (-)
RefSeq	NZ_JAHGUQ010000022.1	WP_019282310.1	outer membrane protein assembly factor BamA	Vibrio anguillarum	HI610	GCF_001989835.2
	116665-119097 (+)
RefSeq	NZ_MCJC01000001.1	WP_019282310.1	outer membrane protein assembly factor BamA	Vibrio anguillarum	ATCC 14181	GCF_001718015.1
	116614-119046 (+)
RefSeq	NZ_NOWD01000007.1	WP_019282310.1	outer membrane protein assembly factor BamA	Vibrio anguillarum	M93	GCF_002901125.1
	250013-252445 (+)
RefSeq	NZ_RCUB01000025.1	WP_019282310.1	outer membrane protein assembly factor BamA	Vibrio anguillarum	030305-1/5	GCF_003709525.1
	27254-29686 (-)
RefSeq	NZ_RDOX01000003.1	WP_019282310.1	outer membrane protein assembly factor BamA	Vibrio anguillarum	100721-1/3A	GCF_015343405.1
	27254-29686 (-)
RefSeq	NZ_RDOZ01000035.1	WP_019282310.1	outer membrane protein assembly factor BamA	Vibrio anguillarum	090819-1/29A	GCF_015342895.1
	116613-119045 (+)
INSDC	CP011462.1	AQM15538.1	outer membrane protein assembly factor BamA	Vibrio anguillarum	HI610	GCA_001989835.1
	943994-946426 (+)
INSDC	CP023054.1	ASW81727.1	outer membrane protein assembly factor BamA	Vibrio anguillarum	VIB43	GCA_002287545.1
	2510236-2512668 (-)
INSDC	CP034672.1	AZS24289.1	outer membrane protein assembly factor BamA	Vibrio anguillarum	J360	GCA_003399575.2
	848077-850509 (-)
INSDC	RDOZ01000035.1	MBF4309522.1	outer membrane protein assembly factor BamA	Vibrio anguillarum	090819-1/29A	GCA_015342895.1
	116613-119045 (+)
INSDC	RDOX01000003.1	MBF4323895.1	outer membrane protein assembly factor BamA	Vibrio anguillarum	100721-1/3A	GCA_015343405.1
	27254-29686 (-)
INSDC	JAHGUQ010000022.1	MBT2921872.1	outer membrane protein assembly factor BamA	Vibrio anguillarum	HI610	GCA_001989835.2
	116665-119097 (+)
INSDC	RCUB01000025.1	RMZ64690.1	outer membrane protein assembly factor BamA	Vibrio anguillarum	030305-1/5	GCA_003709525.1
	27254-29686 (-)

## Sheet: P.sal TonB
Source	CDS Region in Nucleotide	Protein	Name	Organism	Strain	Assembly
RefSeq	NZ_CP023054.1	WP_019282793.1	TonB-dependent siderophore receptor	Vibrio anguillarum	VIB43	GCF_002287545.1
	3116485-3118581 (-)
RefSeq	NZ_CP031535.1	WP_019282793.1	TonB-dependent siderophore receptor	Vibrio anguillarum	4299-E1-R1	GCF_003391235.1
	364595-366691 (+)
RefSeq	NZ_CP034672.1	WP_019282793.1	TonB-dependent siderophore receptor	Vibrio anguillarum	J360	GCF_003399575.2
	1453000-1455096 (-)
RefSeq	NZ_JAEOBB010000020.1	WP_019282793.1	TonB-dependent siderophore receptor	Vibrio anguillarum	MCCC 1H00003	GCF_019846165.1
	44257-46353 (-)
RefSeq	NZ_JAHGUN010000056.1	WP_019282793.1	TonB-dependent siderophore receptor	Vibrio anguillarum	4299	GCF_001989655.2
	21237-23333 (+)
RefSeq	NZ_JAHGUP010000004.1	WP_019282793.1	TonB-dependent siderophore receptor	Vibrio anguillarum	DSM 21597	GCF_001989995.2
	43941-46037 (-)
RefSeq	NZ_JAHGUQ010000049.1	WP_019282793.1	TonB-dependent siderophore receptor	Vibrio anguillarum	HI610	GCF_001989835.2
	24376-26472 (+)
RefSeq	NZ_MCJC01000052.1	WP_019282793.1	TonB-dependent siderophore receptor	Vibrio anguillarum	ATCC 14181	GCF_001718015.1
	24377-26473 (+)
RefSeq	NZ_MNLD01000042.1	WP_019282793.1	TonB-dependent siderophore receptor	Vibrio anguillarum	HI618	GCF_002078035.1
	21238-23334 (+)
RefSeq	NZ_NOWD01000054.1	WP_019282793.1	TonB-dependent siderophore receptor	Vibrio anguillarum	M93	GCF_002901125.1
	24379-26475 (+)
RefSeq	NZ_RCUB01000048.1	WP_019282793.1	TonB-dependent siderophore receptor	Vibrio anguillarum	030305-1/5	GCF_003709525.1
	28250-30346 (-)
RefSeq	NZ_RDOO01000021.1	WP_019282793.1	TonB-dependent siderophore receptor	Vibrio anguillarum	910718-2/1A	GCF_015343375.1
	44161-46257 (-)
RefSeq	NZ_RDOP01000020.1	WP_019282793.1	TonB-dependent siderophore receptor	Vibrio anguillarum	980617-1/3A	GCF_015342815.1
	26738-28834 (+)
RefSeq	NZ_RDOQ01000013.1	WP_019282793.1	TonB-dependent siderophore receptor	Vibrio anguillarum	9006-04-01	GCF_015342805.1
	44153-46249 (-)
RefSeq	NZ_RDOX01000125.1	WP_019282793.1	TonB-dependent siderophore receptor	Vibrio anguillarum	100721-1/3A	GCF_015343405.1
	21238-23334 (+)
RefSeq	NZ_RDOZ01000036.1	WP_019282793.1	TonB-dependent siderophore receptor	Vibrio anguillarum	090819-1/29A	GCF_015342895.1
	21239-23335 (+)
RefSeq	NZ_RDPC01000009.1	WP_019282793.1	TonB-dependent siderophore receptor	Vibrio anguillarum	060721-1/1B	GCF_015343495.1
	26732-28828 (+)
RefSeq	NZ_RDPH01000050.1	WP_019282793.1	TonB-dependent siderophore receptor	Vibrio anguillarum	840613-2/1	GCF_015343535.1
	44161-46257 (-)
RefSeq	NZ_SCLB01000022.1	WP_019282793.1	TonB-dependent siderophore receptor	Vibrio anguillarum	ATCC 43306 (1173/1)	GCF_015350555.1
	44161-46257 (-)
RefSeq	NZ_UGPJ01000001.1	WP_019282793.1	TonB-dependent siderophore receptor	Vibrio anguillarum	NCTC12159	GCF_900452855.1
	1163154-1165250 (-)
INSDC	CP010084.1	AQM01356.1	ferrichrome-iron receptor	Vibrio anguillarum	DSM 21597	GCA_001989995.1
	417628-419724 (-)
INSDC	CP011458.1	AQM11821.1	ferrichrome-iron receptor	Vibrio anguillarum	4299	GCA_001989655.1
	372222-374318 (+)
INSDC	CP011462.1	AQM15041.1	ferrichrome-iron receptor	Vibrio anguillarum	HI610	GCA_001989835.1
	357786-359882 (+)
INSDC	CP023054.1	ASW82250.1	TonB-dependent siderophore receptor	Vibrio anguillarum	VIB43	GCA_002287545.1
	3116485-3118581 (-)
INSDC	CP031535.1	AXN02977.1	TonB-dependent siderophore receptor	Vibrio anguillarum	4299-E1-R1	GCA_003391235.1
	364595-366691 (+)
INSDC	CP034672.1	AZS24799.1	TonB-dependent siderophore receptor	Vibrio anguillarum	J360	GCA_003399575.2
	1453000-1455096 (-)
INSDC	RDPC01000009.1	MBF4282354.1	TonB-dependent siderophore receptor	Vibrio anguillarum	060721-1/1B	GCA_015343495.1
	26732-28828 (+)
INSDC	RDOO01000021.1	MBF4288268.1	TonB-dependent siderophore receptor	Vibrio anguillarum	910718-2/1A	GCA_015343375.1
	44161-46257 (-)
INSDC	RDOZ01000036.1	MBF4309566.1	TonB-dependent siderophore receptor	Vibrio anguillarum	090819-1/29A	GCA_015342895.1
	21239-23335 (+)
INSDC	RDOX01000125.1	MBF4326969.1	TonB-dependent siderophore receptor	Vibrio anguillarum	100721-1/3A	GCA_015343405.1
	21238-23334 (+)
INSDC	RDOP01000020.1	MBF4340311.1	TonB-dependent siderophore receptor	Vibrio anguillarum	980617-1/3A	GCA_015342815.1
	26738-28834 (+)
INSDC	RDOQ01000013.1	MBF4356262.1	TonB-dependent siderophore receptor	Vibrio anguillarum	9006-04-01	GCA_015342805.1
	44153-46249 (-)
INSDC	RDPH01000050.1	MBF4380459.1	TonB-dependent siderophore receptor	Vibrio anguillarum	840613-2/1	GCA_015343535.1
	44161-46257 (-)
INSDC	SCLB01000022.1	MBF4446064.1	TonB-dependent siderophore receptor	Vibrio anguillarum	ATCC 43306 (1173/1)	GCA_015350555.1
	44161-46257 (-)
INSDC	JAHGUN010000056.1	MBT2914481.1	TonB-dependent siderophore receptor	Vibrio anguillarum	4299	GCA_001989655.2
	21237-23333 (+)
INSDC	JAHGUQ010000049.1	MBT2922466.1	TonB-dependent siderophore receptor	Vibrio anguillarum	HI610	GCA_001989835.2
	24376-26472 (+)
INSDC	JAHGUP010000004.1	MBT2957460.1	TonB-dependent siderophore receptor	Vibrio anguillarum	DSM 21597	GCA_001989995.2
	43941-46037 (-)
INSDC	JAEOBB010000020.1	MBY7671746.1	TonB-dependent siderophore receptor	Vibrio anguillarum	MCCC 1H00003	GCA_019846165.1
	44257-46353 (-)
INSDC	MNLD01000042.1	OQQ10727.1	TonB-dependent siderophore receptor	Vibrio anguillarum	HI618	GCA_002078035.1
	21238-23334 (+)
INSDC	RCUB01000048.1	RMZ64115.1	TonB-dependent siderophore receptor	Vibrio anguillarum	030305-1/5	GCA_003709525.1
	28250-30346 (-)
INSDC	UGPJ01000001.1	STY53971.1	Ferric hydroxamate uptake	Vibrio anguillarum	NCTC12159	GCA_900452855.1
	1163154-1165250 (-)
