# Supplementary material for: Comparative Reverse Vaccinology of Piscirickettsia salmonis, Aeromonas salmonicida, Yersinia ruckeri, Vibrio anguillarum and Moritella viscosa, Frequent Pathogens of Atlantic Salmon and Lumpfish Aquaculture
Source: Vaccines (Basel). 2022 Mar 18;10(3):473. doi: 10.3390/vaccines10030473 (PMC8954842; doi:10.3390/vaccines10030473)
Supplement: Supplementary file 1 [file vaccines-10-00473-s001.zip › Supplementary file S5_ Strains having the common antigens/Y. ruckeri strains.xlsx]

## Sheet: Y. ruckeri FlgG
Source	CDS Region in Nucleotide	Protein	Name	Organism	Strain	Assembly
RefSeq	NZ_ACCC01000021.1	WP_004720726.1	flagellar basal-body rod protein FlgG	Yersinia ruckeri ATCC 29473	ATCC 29473	GCF_000173755.1
	27385-28167 (-)
RefSeq	NZ_CCYO01000032.1	WP_004720726.1	flagellar basal-body rod protein FlgG	Yersinia ruckeri	CSF007-82	GCF_000824965.1
RefSeq	NZ_CP009539.1	WP_004720726.1	flagellar basal-body rod protein FlgG	Yersinia ruckeri	YRB	GCF_000834255.1
RefSeq	NZ_CP011078.1	WP_004720726.1	flagellar basal-body rod protein FlgG	Yersinia ruckeri	Big Creek 74	GCF_000964565.1
RefSeq	NZ_CP017236.1	WP_004720726.1	flagellar basal-body rod protein FlgG	Yersinia ruckeri	QMA0440	GCF_002192595.1
RefSeq	NZ_CP023184.1	WP_004720726.1	flagellar basal-body rod protein FlgG	Yersinia ruckeri	NHV_3758	GCF_002442495.2
RefSeq	NZ_CP025800.1	WP_004720726.1	flagellar basal-body rod protein FlgG	Yersinia ruckeri	SC09	GCF_000775355.2
RefSeq	NZ_CP071802.1	WP_004720726.1	flagellar basal-body rod protein FlgG	Yersinia ruckeri	KMM821	GCF_017498685.1
RefSeq	NZ_CPUZ01000002.1	WP_004720726.1	flagellar basal-body rod protein FlgG	Yersinia ruckeri	OMBL4	GCF_001172905.1
RefSeq	NZ_CQBN01000013.1	WP_004720726.1	flagellar basal-body rod protein FlgG	Yersinia ruckeri	RS41	GCF_001166725.1
RefSeq	NZ_JPFO01000009.1	WP_004720726.1	flagellar basal-body rod protein FlgG	Yersinia ruckeri	37551	GCF_000737165.1
RefSeq	NZ_MDZJ01000008.1	WP_004720726.1	flagellar basal-body rod protein FlgG	Yersinia ruckeri	87/3421-SP	GCF_001880465.1
RefSeq	NZ_MDZK01000008.1	WP_004720726.1	flagellar basal-body rod protein FlgG	Yersinia ruckeri	88/3837	GCF_001880365.1
RefSeq	NZ_MDZL01000009.1	WP_004720726.1	flagellar basal-body rod protein FlgG	Yersinia ruckeri	88/3873	GCF_001880355.1
RefSeq	NZ_MDZM01000009.1	WP_004720726.1	flagellar basal-body rod protein FlgG	Yersinia ruckeri	88/4281-4	GCF_001880425.1
RefSeq	NZ_MDZN01000008.1	WP_004720726.1	flagellar basal-body rod protein FlgG	Yersinia ruckeri	89/3717-10	GCF_001880475.1
RefSeq	NZ_MDZO01000010.1	WP_004720726.1	flagellar basal-body rod protein FlgG	Yersinia ruckeri	89/4243	GCF_001880435.1
RefSeq	NZ_MDZP01000010.1	WP_004720726.1	flagellar basal-body rod protein FlgG	Yersinia ruckeri	90/0961-C9	GCF_001883765.1
RefSeq	NZ_MDZQ01000009.1	WP_004720726.1	flagellar basal-body rod protein FlgG	Yersinia ruckeri	90/4316	GCF_001883745.1
RefSeq	NZ_MDZR01000013.1	WP_004720726.1	flagellar basal-body rod protein FlgG	Yersinia ruckeri	91/4311 A1	GCF_001883755.1
RefSeq	NZ_MDZS01000048.1	WP_004720726.1	flagellar basal-body rod protein FlgG	Yersinia ruckeri	91/4316	GCF_001882675.1
RefSeq	NZ_MDZT01000021.1	WP_004720726.1	flagellar basal-body rod protein FlgG	Yersinia ruckeri	92/5354-1	GCF_001882625.1
RefSeq	NZ_MDZU01000022.1	WP_004720726.1	flagellar basal-body rod protein FlgG	Yersinia ruckeri	93/1038-1	GCF_001882715.1
RefSeq	NZ_MDZV01000010.1	WP_004720726.1	flagellar basal-body rod protein FlgG	Yersinia ruckeri	93/5839-1	GCF_001882465.1
RefSeq	NZ_MDZW01000010.1	WP_004720726.1	flagellar basal-body rod protein FlgG	Yersinia ruckeri	95/4881-1	GCF_001883335.1
RefSeq	NZ_MDZX01000008.1	WP_004720726.1	flagellar basal-body rod protein FlgG	Yersinia ruckeri	95/6654-1	GCF_001883245.1
RefSeq	NZ_MDZY01000014.1	WP_004720726.1	flagellar basal-body rod protein FlgG	Yersinia ruckeri	96/5134-k	GCF_001883255.1
RefSeq	NZ_MDZZ01000009.1	WP_004720726.1	flagellar basal-body rod protein FlgG	Yersinia ruckeri	97/1152-1	GCF_001883265.1
RefSeq	NZ_MEAA01000008.1	WP_004720726.1	flagellar basal-body rod protein FlgG	Yersinia ruckeri	97/0226-1 vc	GCF_001883345.1
RefSeq	NZ_MEAB01000007.1	WP_004720726.1	flagellar basal-body rod protein FlgG	Yersinia ruckeri	00/0652-K3	GCF_001883275.1
RefSeq	NZ_MEAC01000009.1	WP_004720726.1	flagellar basal-body rod protein FlgG	Yersinia ruckeri	00/1445	GCF_001883325.1
RefSeq	NZ_MEAD01000007.1	WP_004720726.1	flagellar basal-body rod protein FlgG	Yersinia ruckeri	00/1793-k2	GCF_001883365.1
RefSeq	NZ_MEAE01000021.1	WP_004720726.1	flagellar basal-body rod protein FlgG	Yersinia ruckeri	00/2994	GCF_001883405.1
RefSeq	NZ_MEAF01000007.1	WP_004720726.1	flagellar basal-body rod protein FlgG	Yersinia ruckeri	01/0230-7	GCF_001883415.1
RefSeq	NZ_MEAG01000007.1	WP_004720726.1	flagellar basal-body rod protein FlgG	Yersinia ruckeri	01/0298	GCF_001883425.1
RefSeq	NZ_MEAH01000008.1	WP_004720726.1	flagellar basal-body rod protein FlgG	Yersinia ruckeri	02/0972-2br	GCF_001883435.1
RefSeq	NZ_MEAI01000009.1	WP_004720726.1	flagellar basal-body rod protein FlgG	Yersinia ruckeri	02/0981-4br	GCF_001883485.1
RefSeq	NZ_MEAJ01000007.1	WP_004720726.1	flagellar basal-body rod protein FlgG	Yersinia ruckeri	1968-02-01	GCF_001883495.1
RefSeq	NZ_MEAK01000012.1	WP_004720726.1	flagellar basal-body rod protein FlgG	Yersinia ruckeri	2000-02-01	GCF_001883535.1
RefSeq	NZ_MEAL01000028.1	WP_004720726.1	flagellar basal-body rod protein FlgG	Yersinia ruckeri	2021-03-05	GCF_001883525.1
RefSeq	NZ_MEAM01000008.1	WP_004720726.1	flagellar basal-body rod protein FlgG	Yersinia ruckeri	04/1749	GCF_001883565.1
RefSeq	NZ_MEAN01000010.1	WP_004720726.1	flagellar basal-body rod protein FlgG	Yersinia ruckeri	04/1779	GCF_001883575.1
RefSeq	NZ_MEAO01000008.1	WP_004720726.1	flagellar basal-body rod protein FlgG	Yersinia ruckeri	04/2640-8k	GCF_001883605.1
RefSeq	NZ_MEAP01000008.1	WP_004720726.1	flagellar basal-body rod protein FlgG	Yersinia ruckeri	05/0285-1K	GCF_001883615.1
RefSeq	NZ_MEBS01000006.1	WP_004720726.1	flagellar basal-body rod protein FlgG	Yersinia ruckeri	AHL7	GCF_001883035.1
RefSeq	NZ_MEBT01000007.1	WP_004720726.1	flagellar basal-body rod protein FlgG	Yersinia ruckeri	AHL6	GCF_001883025.1
RefSeq	NZ_MEBU01000008.1	WP_004720726.1	flagellar basal-body rod protein FlgG	Yersinia ruckeri	AHL5	GCF_001882995.1
RefSeq	NZ_MEBV01000033.1	WP_004720726.1	flagellar basal-body rod protein FlgG	Yersinia ruckeri	AHL4	GCF_001883225.1
RefSeq	NZ_MEBW01000044.1	WP_004720726.1	flagellar basal-body rod protein FlgG	Yersinia ruckeri	AHL3	GCF_001882975.1
RefSeq	NZ_MEBX01000010.1	WP_004720726.1	flagellar basal-body rod protein FlgG	Yersinia ruckeri	AHL2	GCF_001883195.1
RefSeq	NZ_MEBY01000008.1	WP_004720726.1	flagellar basal-body rod protein FlgG	Yersinia ruckeri	AHL1	GCF_001883185.1
RefSeq	NZ_MEBZ01000012.1	WP_004720726.1	flagellar basal-body rod protein FlgG	Yersinia ruckeri	14/0125-1k	GCF_001883155.1
RefSeq	NZ_MECA01000007.1	WP_004720726.1	flagellar basal-body rod protein FlgG	Yersinia ruckeri	12/3871-3K	GCF_001883145.1
RefSeq	NZ_MECB01000006.1	WP_004720726.1	flagellar basal-body rod protein FlgG	Yersinia ruckeri	11/4666-4k	GCF_001883115.1
RefSeq	NZ_MECC01000005.1	WP_004720726.1	flagellar basal-body rod protein FlgG	Yersinia ruckeri	11/4175-3k	GCF_001882955.1
RefSeq	NZ_MECD01000017.1	WP_004720726.1	flagellar basal-body rod protein FlgG	Yersinia ruckeri	09/0217-5k	GCF_001882945.1
RefSeq	NZ_MECE01000024.1	WP_004720726.1	flagellar basal-body rod protein FlgG	Yersinia ruckeri	08/0188-3K	GCF_001882925.1
RefSeq	NZ_MECF01000012.1	WP_004720726.1	flagellar basal-body rod protein FlgG	Yersinia ruckeri	07/3828-6E	GCF_001883105.1
RefSeq	NZ_MECG01000012.1	WP_004720726.1	flagellar basal-body rod protein FlgG	Yersinia ruckeri	07/3642-5K-b	GCF_001883075.1
RefSeq	NZ_MECH01000009.1	WP_004720726.1	flagellar basal-body rod protein FlgG	Yersinia ruckeri	07/3342-1k	GCF_001882895.1
RefSeq	NZ_MECI01000007.1	WP_004720726.1	flagellar basal-body rod protein FlgG	Yersinia ruckeri	05/0297-5eye	GCF_001883065.1
RefSeq	NZ_MKFJ01000048.1	WP_004720726.1	flagellar basal-body rod protein FlgG	Yersinia ruckeri	150	GCF_001750505.1
RefSeq	NZ_PEHK01000012.1	WP_004720726.1	flagellar basal-body rod protein FlgG	Yersinia ruckeri	SCPM-O-B-8085	GCF_002738395.1
RefSeq	NZ_UHJF01000001.1	WP_004720726.1	flagellar basal-body rod protein FlgG	Yersinia ruckeri	NCTC12986	GCF_900460715.1
RefSeq	NZ_UHJG01000002.1	WP_004720726.1	flagellar basal-body rod protein FlgG	Yersinia ruckeri	NCTC10476	GCF_900460675.1
RefSeq	NZ_VDHI01000013.1	WP_004720726.1	flagellar basal-body rod protein FlgG	Yersinia ruckeri	FMV-22	GCF_008086925.1

## Sheet: Y. ruckeri FLgD
Source	CDS Region in Nucleotide	Protein	Name	Organism	Strain	Assembly
RefSeq	NZ_ACCC01000021.1	WP_038242029.1	flagellar hook assembly protein FlgD	Yersinia ruckeri ATCC 29473	ATCC 29473	GCF_000173755.1
	30378-31085 (-)
RefSeq	NZ_CCYO01000032.1	WP_038242029.1	flagellar hook assembly protein FlgD	Yersinia ruckeri	CSF007-82	GCF_000824965.1
RefSeq	NZ_CP011078.1	WP_038242029.1	flagellar hook assembly protein FlgD	Yersinia ruckeri	Big Creek 74	GCF_000964565.1
RefSeq	NZ_CP017236.1	WP_038242029.1	flagellar hook assembly protein FlgD	Yersinia ruckeri	QMA0440	GCF_002192595.1
RefSeq	NZ_CP023184.1	WP_038242029.1	flagellar hook assembly protein FlgD	Yersinia ruckeri	NHV_3758	GCF_002442495.2
RefSeq	NZ_CP025800.1	WP_038242029.1	flagellar hook assembly protein FlgD	Yersinia ruckeri	SC09	GCF_000775355.2
RefSeq	NZ_CP071802.1	WP_038242029.1	flagellar hook assembly protein FlgD	Yersinia ruckeri	KMM821	GCF_017498685.1
RefSeq	NZ_CPUZ01000002.1	WP_038242029.1	flagellar hook assembly protein FlgD	Yersinia ruckeri	OMBL4	GCF_001172905.1
RefSeq	NZ_CQBN01000013.1	WP_038242029.1	flagellar hook assembly protein FlgD	Yersinia ruckeri	RS41	GCF_001166725.1
RefSeq	NZ_JPFO01000009.1	WP_038242029.1	flagellar hook assembly protein FlgD	Yersinia ruckeri	37551	GCF_000737165.1
RefSeq	NZ_MDZJ01000008.1	WP_038242029.1	flagellar hook assembly protein FlgD	Yersinia ruckeri	87/3421-SP	GCF_001880465.1
RefSeq	NZ_MDZK01000008.1	WP_038242029.1	flagellar hook assembly protein FlgD	Yersinia ruckeri	88/3837	GCF_001880365.1
RefSeq	NZ_MDZL01000009.1	WP_038242029.1	flagellar hook assembly protein FlgD	Yersinia ruckeri	88/3873	GCF_001880355.1
RefSeq	NZ_MDZM01000009.1	WP_038242029.1	flagellar hook assembly protein FlgD	Yersinia ruckeri	88/4281-4	GCF_001880425.1
RefSeq	NZ_MDZN01000008.1	WP_038242029.1	flagellar hook assembly protein FlgD	Yersinia ruckeri	89/3717-10	GCF_001880475.1
RefSeq	NZ_MDZO01000010.1	WP_038242029.1	flagellar hook assembly protein FlgD	Yersinia ruckeri	89/4243	GCF_001880435.1
RefSeq	NZ_MDZP01000010.1	WP_038242029.1	flagellar hook assembly protein FlgD	Yersinia ruckeri	90/0961-C9	GCF_001883765.1
RefSeq	NZ_MDZQ01000009.1	WP_038242029.1	flagellar hook assembly protein FlgD	Yersinia ruckeri	90/4316	GCF_001883745.1
RefSeq	NZ_MDZR01000013.1	WP_038242029.1	flagellar hook assembly protein FlgD	Yersinia ruckeri	91/4311 A1	GCF_001883755.1
RefSeq	NZ_MDZS01000048.1	WP_038242029.1	flagellar hook assembly protein FlgD	Yersinia ruckeri	91/4316	GCF_001882675.1
RefSeq	NZ_MDZT01000021.1	WP_038242029.1	flagellar hook assembly protein FlgD	Yersinia ruckeri	92/5354-1	GCF_001882625.1
RefSeq	NZ_MDZU01000022.1	WP_038242029.1	flagellar hook assembly protein FlgD	Yersinia ruckeri	93/1038-1	GCF_001882715.1
RefSeq	NZ_MDZV01000010.1	WP_038242029.1	flagellar hook assembly protein FlgD	Yersinia ruckeri	93/5839-1	GCF_001882465.1
RefSeq	NZ_MDZW01000010.1	WP_038242029.1	flagellar hook assembly protein FlgD	Yersinia ruckeri	95/4881-1	GCF_001883335.1
RefSeq	NZ_MDZX01000008.1	WP_038242029.1	flagellar hook assembly protein FlgD	Yersinia ruckeri	95/6654-1	GCF_001883245.1
RefSeq	NZ_MDZY01000014.1	WP_038242029.1	flagellar hook assembly protein FlgD	Yersinia ruckeri	96/5134-k	GCF_001883255.1
RefSeq	NZ_MDZZ01000009.1	WP_038242029.1	flagellar hook assembly protein FlgD	Yersinia ruckeri	97/1152-1	GCF_001883265.1
RefSeq	NZ_MEAA01000008.1	WP_038242029.1	flagellar hook assembly protein FlgD	Yersinia ruckeri	97/0226-1 vc	GCF_001883345.1
RefSeq	NZ_MEAB01000007.1	WP_038242029.1	flagellar hook assembly protein FlgD	Yersinia ruckeri	00/0652-K3	GCF_001883275.1
RefSeq	NZ_MEAC01000009.1	WP_038242029.1	flagellar hook assembly protein FlgD	Yersinia ruckeri	00/1445	GCF_001883325.1
RefSeq	NZ_MEAD01000007.1	WP_038242029.1	flagellar hook assembly protein FlgD	Yersinia ruckeri	00/1793-k2	GCF_001883365.1
RefSeq	NZ_MEAE01000021.1	WP_038242029.1	flagellar hook assembly protein FlgD	Yersinia ruckeri	00/2994	GCF_001883405.1
RefSeq	NZ_MEAF01000007.1	WP_038242029.1	flagellar hook assembly protein FlgD	Yersinia ruckeri	01/0230-7	GCF_001883415.1
RefSeq	NZ_MEAG01000007.1	WP_038242029.1	flagellar hook assembly protein FlgD	Yersinia ruckeri	01/0298	GCF_001883425.1
RefSeq	NZ_MEAH01000008.1	WP_038242029.1	flagellar hook assembly protein FlgD	Yersinia ruckeri	02/0972-2br	GCF_001883435.1
RefSeq	NZ_MEAI01000009.1	WP_038242029.1	flagellar hook assembly protein FlgD	Yersinia ruckeri	02/0981-4br	GCF_001883485.1
RefSeq	NZ_MEAJ01000007.1	WP_038242029.1	flagellar hook assembly protein FlgD	Yersinia ruckeri	1968-02-01	GCF_001883495.1
RefSeq	NZ_MEAK01000012.1	WP_038242029.1	flagellar hook assembly protein FlgD	Yersinia ruckeri	2000-02-01	GCF_001883535.1
RefSeq	NZ_MEAL01000028.1	WP_038242029.1	flagellar hook assembly protein FlgD	Yersinia ruckeri	2021-03-05	GCF_001883525.1
RefSeq	NZ_MEAM01000008.1	WP_038242029.1	flagellar hook assembly protein FlgD	Yersinia ruckeri	04/1749	GCF_001883565.1
RefSeq	NZ_MEAN01000010.1	WP_038242029.1	flagellar hook assembly protein FlgD	Yersinia ruckeri	04/1779	GCF_001883575.1
RefSeq	NZ_MEAO01000008.1	WP_038242029.1	flagellar hook assembly protein FlgD	Yersinia ruckeri	04/2640-8k	GCF_001883605.1
RefSeq	NZ_MEAP01000008.1	WP_038242029.1	flagellar hook assembly protein FlgD	Yersinia ruckeri	05/0285-1K	GCF_001883615.1
RefSeq	NZ_MEBS01000006.1	WP_038242029.1	flagellar hook assembly protein FlgD	Yersinia ruckeri	AHL7	GCF_001883035.1
RefSeq	NZ_MEBT01000007.1	WP_038242029.1	flagellar hook assembly protein FlgD	Yersinia ruckeri	AHL6	GCF_001883025.1
RefSeq	NZ_MEBU01000008.1	WP_038242029.1	flagellar hook assembly protein FlgD	Yersinia ruckeri	AHL5	GCF_001882995.1
RefSeq	NZ_MEBV01000033.1	WP_038242029.1	flagellar hook assembly protein FlgD	Yersinia ruckeri	AHL4	GCF_001883225.1
RefSeq	NZ_MEBW01000044.1	WP_038242029.1	flagellar hook assembly protein FlgD	Yersinia ruckeri	AHL3	GCF_001882975.1
RefSeq	NZ_MEBX01000010.1	WP_038242029.1	flagellar hook assembly protein FlgD	Yersinia ruckeri	AHL2	GCF_001883195.1
RefSeq	NZ_MEBY01000008.1	WP_038242029.1	flagellar hook assembly protein FlgD	Yersinia ruckeri	AHL1	GCF_001883185.1
RefSeq	NZ_MEBZ01000012.1	WP_038242029.1	flagellar hook assembly protein FlgD	Yersinia ruckeri	14/0125-1k	GCF_001883155.1
RefSeq	NZ_MECA01000007.1	WP_038242029.1	flagellar hook assembly protein FlgD	Yersinia ruckeri	12/3871-3K	GCF_001883145.1
RefSeq	NZ_MECB01000006.1	WP_038242029.1	flagellar hook assembly protein FlgD	Yersinia ruckeri	11/4666-4k	GCF_001883115.1
RefSeq	NZ_MECC01000005.1	WP_038242029.1	flagellar hook assembly protein FlgD	Yersinia ruckeri	11/4175-3k	GCF_001882955.1
RefSeq	NZ_MECD01000017.1	WP_038242029.1	flagellar hook assembly protein FlgD	Yersinia ruckeri	09/0217-5k	GCF_001882945.1
RefSeq	NZ_MECE01000024.1	WP_038242029.1	flagellar hook assembly protein FlgD	Yersinia ruckeri	08/0188-3K	GCF_001882925.1
RefSeq	NZ_MECF01000012.1	WP_038242029.1	flagellar hook assembly protein FlgD	Yersinia ruckeri	07/3828-6E	GCF_001883105.1
RefSeq	NZ_MECG01000012.1	WP_038242029.1	flagellar hook assembly protein FlgD	Yersinia ruckeri	07/3642-5K-b	GCF_001883075.1
RefSeq	NZ_MECH01000009.1	WP_038242029.1	flagellar hook assembly protein FlgD	Yersinia ruckeri	07/3342-1k	GCF_001882895.1
RefSeq	NZ_MECI01000007.1	WP_038242029.1	flagellar hook assembly protein FlgD	Yersinia ruckeri	05/0297-5eye	GCF_001883065.1
RefSeq	NZ_MKFJ01000048.1	WP_038242029.1	flagellar hook assembly protein FlgD	Yersinia ruckeri	150	GCF_001750505.1
RefSeq	NZ_PEHK01000012.1	WP_038242029.1	flagellar hook assembly protein FlgD	Yersinia ruckeri	SCPM-O-B-8085	GCF_002738395.1
RefSeq	NZ_UHJF01000001.1	WP_038242029.1	flagellar hook assembly protein FlgD	Yersinia ruckeri	NCTC12986	GCF_900460715.1
RefSeq	NZ_UHJG01000002.1	WP_038242029.1	flagellar hook assembly protein FlgD	Yersinia ruckeri	NCTC10476	GCF_900460675.1
RefSeq	NZ_VDHI01000013.1	WP_038242029.1	flagellar hook assembly protein FlgD	Yersinia ruckeri	FMV-22	GCF_008086925.1

## Sheet: Y. ruckeri LPTD
Source	CDS Region in Nucleotide	Protein	Name	Organism	Strain	Assembly
RefSeq	NZ_MKFJ01000002.1	WP_004721574.1	LPS assembly protein LptD	Yersinia ruckeri	150	GCF_001750505.1
RefSeq	NZ_ACCC01000031.1	WP_004721574.1	LPS assembly protein LptD	Yersinia ruckeri ATCC 29473	ATCC 29473	GCF_000173755.1
RefSeq	NZ_CCYO01000021.1	WP_004721574.1	LPS assembly protein LptD	Yersinia ruckeri	CSF007-82	GCF_000824965.1
RefSeq	NZ_VDHI01000007.1	WP_004721574.1	LPS assembly protein LptD	Yersinia ruckeri	FMV-22	GCF_008086925.1
RefSeq	NZ_CP071802.1	WP_004721574.1	LPS assembly protein LptD	Yersinia ruckeri	KMM821	GCF_017498685.1
RefSeq	NZ_UHJG01000001.1	WP_004721574.1	LPS assembly protein LptD	Yersinia ruckeri	NCTC10476	GCF_900460675.1
RefSeq	NZ_UHJF01000001.1	WP_004721574.1	LPS assembly protein LptD	Yersinia ruckeri	NCTC12986	GCF_900460715.1
RefSeq	NZ_CP023184.1	WP_004721574.1	LPS assembly protein LptD	Yersinia ruckeri	NHV_3758	GCF_002442495.2
RefSeq	NZ_CQBN01000006.1	WP_004721574.1	LPS assembly protein LptD	Yersinia ruckeri	RS41	GCF_001166725.1
RefSeq	NZ_CP025800.1	WP_004721574.1	LPS assembly protein LptD	Yersinia ruckeri	SC09	GCF_000775355.2
RefSeq	NZ_PEHK01000008.1	WP_004721574.1	LPS assembly protein LptD	Yersinia ruckeri	SCPM-O-B-8085	GCF_002738395.1

## Sheet: Y.ruckeri BamA
Source	CDS Region in Nucleotide	Protein	Name	Organism	Strain	Assembly
RefSeq	NZ_CABIHR010000005.1	WP_038245171.1	outer membrane protein assembly factor BamA	Yersinia ruckeri		GCF_902173145.1
RefSeq	NZ_CP011078.1	WP_038245171.1	outer membrane protein assembly factor BamA	Yersinia ruckeri	Big Creek 74	GCF_000964565.1
RefSeq	NZ_CP017236.1	WP_038245171.1	outer membrane protein assembly factor BamA	Yersinia ruckeri	QMA0440	GCF_002192595.1
RefSeq	NZ_CP025800.1	WP_038245171.1	outer membrane protein assembly factor BamA	Yersinia ruckeri	SC09	GCF_000775355.2
RefSeq	NZ_CPUZ01000012.1	WP_038245171.1	outer membrane protein assembly factor BamA	Yersinia ruckeri	OMBL4	GCF_001172905.1
RefSeq	NZ_JPFO01000031.1	WP_038245171.1	outer membrane protein assembly factor BamA	Yersinia ruckeri	37551	GCF_000737165.1
RefSeq	NZ_MDZJ01000081.1	WP_038245171.1	outer membrane protein assembly factor BamA	Yersinia ruckeri	87/3421-SP	GCF_001880465.1
RefSeq	NZ_MDZK01000076.1	WP_038245171.1	outer membrane protein assembly factor BamA	Yersinia ruckeri	88/3837	GCF_001880365.1
RefSeq	NZ_MDZL01000076.1	WP_038245171.1	outer membrane protein assembly factor BamA	Yersinia ruckeri	88/3873	GCF_001880355.1
RefSeq	NZ_MDZM01000076.1	WP_038245171.1	outer membrane protein assembly factor BamA	Yersinia ruckeri	88/4281-4	GCF_001880425.1
RefSeq	NZ_MDZO01000076.1	WP_038245171.1	outer membrane protein assembly factor BamA	Yersinia ruckeri	89/4243	GCF_001880435.1
RefSeq	NZ_MDZP01000076.1	WP_038245171.1	outer membrane protein assembly factor BamA	Yersinia ruckeri	90/0961-C9	GCF_001883765.1
RefSeq	NZ_MDZQ01000076.1	WP_038245171.1	outer membrane protein assembly factor BamA	Yersinia ruckeri	90/4316	GCF_001883745.1
RefSeq	NZ_MDZR01000075.1	WP_038245171.1	outer membrane protein assembly factor BamA	Yersinia ruckeri	91/4311 A1	GCF_001883755.1
RefSeq	NZ_MDZS01000037.1	WP_038245171.1	outer membrane protein assembly factor BamA	Yersinia ruckeri	91/4316	GCF_001882675.1
RefSeq	NZ_MDZT01000028.1	WP_038245171.1	outer membrane protein assembly factor BamA	Yersinia ruckeri	92/5354-1	GCF_001882625.1
RefSeq	NZ_MDZU01000030.1	WP_038245171.1	outer membrane protein assembly factor BamA	Yersinia ruckeri	93/1038-1	GCF_001882715.1
RefSeq	NZ_MDZV01000047.1	WP_038245171.1	outer membrane protein assembly factor BamA	Yersinia ruckeri	93/5839-1	GCF_001882465.1
RefSeq	NZ_MDZW01000076.1	WP_038245171.1	outer membrane protein assembly factor BamA	Yersinia ruckeri	95/4881-1	GCF_001883335.1
RefSeq	NZ_MDZX01000072.1	WP_038245171.1	outer membrane protein assembly factor BamA	Yersinia ruckeri	95/6654-1	GCF_001883245.1
RefSeq	NZ_MDZY01000075.1	WP_038245171.1	outer membrane protein assembly factor BamA	Yersinia ruckeri	96/5134-k	GCF_001883255.1
RefSeq	NZ_MDZZ01000077.1	WP_038245171.1	outer membrane protein assembly factor BamA	Yersinia ruckeri	97/1152-1	GCF_001883265.1
RefSeq	NZ_MEAA01000016.1	WP_038245171.1	outer membrane protein assembly factor BamA	Yersinia ruckeri	97/0226-1 vc	GCF_001883345.1
RefSeq	NZ_MEAB01000017.1	WP_038245171.1	outer membrane protein assembly factor BamA	Yersinia ruckeri	00/0652-K3	GCF_001883275.1
RefSeq	NZ_MEAD01000014.1	WP_038245171.1	outer membrane protein assembly factor BamA	Yersinia ruckeri	00/1793-k2	GCF_001883365.1
RefSeq	NZ_MEAE01000030.1	WP_038245171.1	outer membrane protein assembly factor BamA	Yersinia ruckeri	00/2994	GCF_001883405.1
RefSeq	NZ_MEAF01000015.1	WP_038245171.1	outer membrane protein assembly factor BamA	Yersinia ruckeri	01/0230-7	GCF_001883415.1
RefSeq	NZ_MEAG01000015.1	WP_038245171.1	outer membrane protein assembly factor BamA	Yersinia ruckeri	01/0298	GCF_001883425.1
RefSeq	NZ_MEAH01000014.1	WP_038245171.1	outer membrane protein assembly factor BamA	Yersinia ruckeri	02/0972-2br	GCF_001883435.1
RefSeq	NZ_MEAI01000016.1	WP_038245171.1	outer membrane protein assembly factor BamA	Yersinia ruckeri	02/0981-4br	GCF_001883485.1
RefSeq	NZ_MEAJ01000016.1	WP_038245171.1	outer membrane protein assembly factor BamA	Yersinia ruckeri	1968-02-01	GCF_001883495.1
RefSeq	NZ_MEAL01000025.1	WP_038245171.1	outer membrane protein assembly factor BamA	Yersinia ruckeri	2021-03-05	GCF_001883525.1
RefSeq	NZ_MEAM01000014.1	WP_038245171.1	outer membrane protein assembly factor BamA	Yersinia ruckeri	04/1749	GCF_001883565.1
RefSeq	NZ_MEAN01000016.1	WP_038245171.1	outer membrane protein assembly factor BamA	Yersinia ruckeri	04/1779	GCF_001883575.1
RefSeq	NZ_MEAO01000015.1	WP_038245171.1	outer membrane protein assembly factor BamA	Yersinia ruckeri	04/2640-8k	GCF_001883605.1
RefSeq	NZ_MEAP01000016.1	WP_038245171.1	outer membrane protein assembly factor BamA	Yersinia ruckeri	05/0285-1K	GCF_001883615.1
RefSeq	NZ_MEBV01000012.1	WP_038245171.1	outer membrane protein assembly factor BamA	Yersinia ruckeri	AHL4	GCF_001883225.1
RefSeq	NZ_MEBX01000014.1	WP_038245171.1	outer membrane protein assembly factor BamA	Yersinia ruckeri	AHL2	GCF_001883195.1
RefSeq	NZ_MEBZ01000018.1	WP_038245171.1	outer membrane protein assembly factor BamA	Yersinia ruckeri	14/0125-1k	GCF_001883155.1
RefSeq	NZ_MECD01000026.1	WP_038245171.1	outer membrane protein assembly factor BamA	Yersinia ruckeri	09/0217-5k	GCF_001882945.1
RefSeq	NZ_MECE01000016.1	WP_038245171.1	outer membrane protein assembly factor BamA	Yersinia ruckeri	08/0188-3K	GCF_001882925.1
RefSeq	NZ_MECF01000016.1	WP_038245171.1	outer membrane protein assembly factor BamA	Yersinia ruckeri	07/3828-6E	GCF_001883105.1
RefSeq	NZ_MECG01000015.1	WP_038245171.1	outer membrane protein assembly factor BamA	Yersinia ruckeri	07/3642-5K-b	GCF_001883075.1
RefSeq	NZ_MECH01000014.1	WP_038245171.1	outer membrane protein assembly factor BamA	Yersinia ruckeri	07/3342-1k	GCF_001882895.1
RefSeq	NZ_MECI01000015.1	WP_038245171.1	outer membrane protein assembly factor BamA	Yersinia ruckeri	05/0297-5eye	GCF_001883065.1

## Sheet: Y. ruckeri TonB
Source	CDS Region in Nucleotide	Protein	Name	Organism	Strain	Assembly
RefSeq	NZ_CABIHT010000026.1	WP_080748387.1	TonB-dependent siderophore receptor	Yersinia ruckeri		GCF_902173085.1
RefSeq	NZ_CP025800.1	WP_080748387.1	TonB-dependent siderophore receptor	Yersinia ruckeri	SC09	GCF_000775355.2
RefSeq	NZ_MEBV01000014.1	WP_080748387.1	TonB-dependent siderophore receptor	Yersinia ruckeri	AHL4	GCF_001883225.1
RefSeq	NZ_MEBX01000018.1	WP_080748387.1	TonB-dependent siderophore receptor	Yersinia ruckeri	AHL2	GCF_001883195.1
RefSeq	NZ_MECA01000022.1	WP_080748387.1	TonB-dependent siderophore receptor	Yersinia ruckeri	12/3871-3K	GCF_001883145.1
RefSeq	NZ_MECB01000022.1	WP_080748387.1	TonB-dependent siderophore receptor	Yersinia ruckeri	11/4666-4k	GCF_001883115.1
RefSeq	NZ_MECC01000022.1	WP_080748387.1	TonB-dependent siderophore receptor	Yersinia ruckeri	11/4175-3k	GCF_001882955.1
RefSeq	NZ_ACCC01000037.1	WP_004722010.1	TonB-dependent siderophore receptor	Yersinia ruckeri ATCC 29473	ATCC 29473	GCF_000173755.1
RefSeq	NZ_CCYO01000005.1	WP_004722010.1	TonB-dependent siderophore receptor	Yersinia ruckeri	CSF007-82	GCF_000824965.1
RefSeq	NZ_CP011078.1	WP_004722010.1	TonB-dependent siderophore receptor	Yersinia ruckeri	Big Creek 74	GCF_000964565.1
RefSeq	NZ_CP017236.1	WP_004722010.1	TonB-dependent siderophore receptor	Yersinia ruckeri	QMA0440	GCF_002192595.1
RefSeq	NZ_CP023184.1	WP_004722010.1	TonB-dependent siderophore receptor	Yersinia ruckeri	NHV_3758	GCF_002442495.2
RefSeq	NZ_CP071802.1	WP_004722010.1	TonB-dependent siderophore receptor	Yersinia ruckeri	KMM821	GCF_017498685.1
RefSeq	NZ_CQBN01000002.1	WP_004722010.1	TonB-dependent siderophore receptor	Yersinia ruckeri	RS41	GCF_001166725.1
RefSeq	NZ_JPFO01000028.1	WP_004722010.1	TonB-dependent siderophore receptor	Yersinia ruckeri	37551	GCF_000737165.1
RefSeq	NZ_MDZJ01000007.1	WP_004722010.1	TonB-dependent siderophore receptor	Yersinia ruckeri	87/3421-SP	GCF_001880465.1
RefSeq	NZ_MDZK01000007.1	WP_004722010.1	TonB-dependent siderophore receptor	Yersinia ruckeri	88/3837	GCF_001880365.1
RefSeq	NZ_MDZL01000008.1	WP_004722010.1	TonB-dependent siderophore receptor	Yersinia ruckeri	88/3873	GCF_001880355.1
RefSeq	NZ_MDZM01000007.1	WP_004722010.1	TonB-dependent siderophore receptor	Yersinia ruckeri	88/4281-4	GCF_001880425.1
RefSeq	NZ_MDZN01000009.1	WP_004722010.1	TonB-dependent siderophore receptor	Yersinia ruckeri	89/3717-10	GCF_001880475.1
RefSeq	NZ_MDZO01000008.1	WP_004722010.1	TonB-dependent siderophore receptor	Yersinia ruckeri	89/4243	GCF_001880435.1
RefSeq	NZ_MDZP01000008.1	WP_004722010.1	TonB-dependent siderophore receptor	Yersinia ruckeri	90/0961-C9	GCF_001883765.1
RefSeq	NZ_MDZQ01000008.1	WP_004722010.1	TonB-dependent siderophore receptor	Yersinia ruckeri	90/4316	GCF_001883745.1
RefSeq	NZ_MDZR01000012.1	WP_004722010.1	TonB-dependent siderophore receptor	Yersinia ruckeri	91/4311 A1	GCF_001883755.1
RefSeq	NZ_MDZT01000020.1	WP_004722010.1	TonB-dependent siderophore receptor	Yersinia ruckeri	92/5354-1	GCF_001882625.1
RefSeq	NZ_MDZU01000021.1	WP_004722010.1	TonB-dependent siderophore receptor	Yersinia ruckeri	93/1038-1	GCF_001882715.1
RefSeq	NZ_MDZV01000009.1	WP_004722010.1	TonB-dependent siderophore receptor	Yersinia ruckeri	93/5839-1	GCF_001882465.1
RefSeq	NZ_MDZW01000009.1	WP_004722010.1	TonB-dependent siderophore receptor	Yersinia ruckeri	95/4881-1	GCF_001883335.1
RefSeq	NZ_MDZX01000007.1	WP_004722010.1	TonB-dependent siderophore receptor	Yersinia ruckeri	95/6654-1	GCF_001883245.1
RefSeq	NZ_MDZY01000012.1	WP_004722010.1	TonB-dependent siderophore receptor	Yersinia ruckeri	96/5134-k	GCF_001883255.1
RefSeq	NZ_MDZZ01000007.1	WP_004722010.1	TonB-dependent siderophore receptor	Yersinia ruckeri	97/1152-1	GCF_001883265.1
RefSeq	NZ_MEAA01000011.1	WP_004722010.1	TonB-dependent siderophore receptor	Yersinia ruckeri	97/0226-1 vc	GCF_001883345.1
RefSeq	NZ_MEAB01000009.1	WP_004722010.1	TonB-dependent siderophore receptor	Yersinia ruckeri	00/0652-K3	GCF_001883275.1
RefSeq	NZ_MEAC01000010.1	WP_004722010.1	TonB-dependent siderophore receptor	Yersinia ruckeri	00/1445	GCF_001883325.1
RefSeq	NZ_MEAD01000066.1	WP_004722010.1	TonB-dependent siderophore receptor	Yersinia ruckeri	00/1793-k2	GCF_001883365.1
RefSeq	NZ_MEAE01000022.1	WP_004722010.1	TonB-dependent siderophore receptor	Yersinia ruckeri	00/2994	GCF_001883405.1
RefSeq	NZ_MEAF01000008.1	WP_004722010.1	TonB-dependent siderophore receptor	Yersinia ruckeri	01/0230-7	GCF_001883415.1
RefSeq	NZ_MEAG01000008.1	WP_004722010.1	TonB-dependent siderophore receptor	Yersinia ruckeri	01/0298	GCF_001883425.1
RefSeq	NZ_MEAH01000009.1	WP_004722010.1	TonB-dependent siderophore receptor	Yersinia ruckeri	02/0972-2br	GCF_001883435.1
RefSeq	NZ_MEAI01000022.1	WP_004722010.1	TonB-dependent siderophore receptor	Yersinia ruckeri	02/0981-4br	GCF_001883485.1
RefSeq	NZ_MEAJ01000008.1	WP_004722010.1	TonB-dependent siderophore receptor	Yersinia ruckeri	1968-02-01	GCF_001883495.1
RefSeq	NZ_MEAK01000014.1	WP_004722010.1	TonB-dependent siderophore receptor	Yersinia ruckeri	2000-02-01	GCF_001883535.1
RefSeq	NZ_MEAL01000018.1	WP_004722010.1	TonB-dependent siderophore receptor	Yersinia ruckeri	2021-03-05	GCF_001883525.1
RefSeq	NZ_MEAM01000009.1	WP_004722010.1	TonB-dependent siderophore receptor	Yersinia ruckeri	04/1749	GCF_001883565.1
RefSeq	NZ_MEAN01000008.1	WP_004722010.1	TonB-dependent siderophore receptor	Yersinia ruckeri	04/1779	GCF_001883575.1
RefSeq	NZ_MEAO01000009.1	WP_004722010.1	TonB-dependent siderophore receptor	Yersinia ruckeri	04/2640-8k	GCF_001883605.1
RefSeq	NZ_MEAP01000009.1	WP_004722010.1	TonB-dependent siderophore receptor	Yersinia ruckeri	05/0285-1K	GCF_001883615.1
RefSeq	NZ_MEBS01000023.1	WP_004722010.1	TonB-dependent siderophore receptor	Yersinia ruckeri	AHL7	GCF_001883035.1
RefSeq	NZ_MEBT01000010.1	WP_004722010.1	TonB-dependent siderophore receptor	Yersinia ruckeri	AHL6	GCF_001883025.1
RefSeq	NZ_MEBU01000010.1	WP_004722010.1	TonB-dependent siderophore receptor	Yersinia ruckeri	AHL5	GCF_001882995.1
RefSeq	NZ_MEBW01000062.1	WP_004722010.1	TonB-dependent siderophore receptor	Yersinia ruckeri	AHL3	GCF_001882975.1
RefSeq	NZ_MEBY01000006.1	WP_004722010.1	TonB-dependent siderophore receptor	Yersinia ruckeri	AHL1	GCF_001883185.1
RefSeq	NZ_MEBZ01000014.1	WP_004722010.1	TonB-dependent siderophore receptor	Yersinia ruckeri	14/0125-1k	GCF_001883155.1
RefSeq	NZ_MECD01000018.1	WP_004722010.1	TonB-dependent siderophore receptor	Yersinia ruckeri	09/0217-5k	GCF_001882945.1
RefSeq	NZ_MECE01000008.1	WP_004722010.1	TonB-dependent siderophore receptor	Yersinia ruckeri	08/0188-3K	GCF_001882925.1
RefSeq	NZ_MECF01000007.1	WP_004722010.1	TonB-dependent siderophore receptor	Yersinia ruckeri	07/3828-6E	GCF_001883105.1
RefSeq	NZ_MECG01000008.1	WP_004722010.1	TonB-dependent siderophore receptor	Yersinia ruckeri	07/3642-5K-b	GCF_001883075.1
RefSeq	NZ_MECH01000008.1	WP_004722010.1	TonB-dependent siderophore receptor	Yersinia ruckeri	07/3342-1k	GCF_001882895.1
RefSeq	NZ_MECI01000009.1	WP_004722010.1	TonB-dependent siderophore receptor	Yersinia ruckeri	05/0297-5eye	GCF_001883065.1
RefSeq	NZ_MKFJ01000008.1	WP_004722010.1	TonB-dependent siderophore receptor	Yersinia ruckeri	150	GCF_001750505.1
RefSeq	NZ_PEHK01000015.1	WP_004722010.1	TonB-dependent siderophore receptor	Yersinia ruckeri	SCPM-O-B-8085	GCF_002738395.1
RefSeq	NZ_UHJF01000001.1	WP_004722010.1	TonB-dependent siderophore receptor	Yersinia ruckeri	NCTC12986	GCF_900460715.1
RefSeq	NZ_UHJG01000001.1	WP_004722010.1	TonB-dependent siderophore receptor	Yersinia ruckeri	NCTC10476	GCF_900460675.1
RefSeq	NZ_VDHI01000016.1	WP_004722010.1	TonB-dependent siderophore receptor	Yersinia ruckeri	FMV-22	GCF_008086925.1
